# Supplementary material for: Ocean forcing drives glacier retreat in Greenland
Source: Sci Adv. 2021 Jan 1;7(1):eaba7282. doi: 10.1126/sciadv.aba7282 (PMC7775757; doi:10.1126/sciadv.aba7282)
Supplement: Table S1 [file aba7282_Table_S1.xlsx]

## Sheet: Overview
Regional Categorization
	Categories
Region	Deep, Warm	Calving Ridge	Shallow, Cold	Floating Extension	Sustained Retreat	Noncategorized	Total
CW	6	5	5	1	0	2	19
SW	1	1	4	0	0	9	15
SE	24	5	0	0	0	20	49
CE	2	5	7	0	0	31	45
NE	0	0	2	3	1	6	12
N	6	0	2	5	1	14	28
NW	35	11	4	1	2	5	58
Total	74	27	24	10	4	87	226
Summative Results by Coastal Sector
	Grounded Ice Retreat (km2)				Discharge 1992-2017	Mass Balance 1992-2017	Ref SMB	Discharge Anomaly	Fraction Dynamics	Fraction total loss
Region	1992-2017	1992-1997	1998-2007	2008-2017	(Gt/yr)	(Gt/yr)	(Gt/yr)	(Gt/yr)	%	%
CW	213.07	9.14	95.15	108.76	80	-23.37	63.31	-16.69	0.195548	0.169262
SW	47.74	6.2	19.14	22.38	28.5	-7.61	27.99	-0.51	0.0059754	0.055117
SE	332.48	25.65	162.87	144.02	144	-34.8	123.32	-20.68	0.242296	0.252046
CE	232.41	6.3	110.2	115.87	79.73	-20.13	70.36	-9.37	0.109783	0.145796
NE	377.07	68.07	134.44	174.55	28	-4.57	25.2	-2.8	0.0328061	0.0330992
N	547.06	67.6	229.66	249.85	26.4	-12.6	21.6	-4.8	0.056239	0.0912581
NW	702.15	-3.29	326.76	378.73	90	-34.99	59.5	-30.5	0.357352	0.253422
Total	2451.98	179.67	1078.22	1194.16	476.63	-138.07	391.28	-85.35	1	1
Summative Results by Categorization
	Grounded Ice Retreat (km2)				Discharge 1992-2017	Mass Balance 1992-2017	Ref SMB	Discharge Anomaly	Fraction Dynamics	Fraction total loss
Category	1992-2017	1992-1997	1998-2007	2008-2017	(Gt/yr)	(Gt/yr)	(Gt/yr)	(Gt/yr)	%	%
Deep, Warm	1228.22	13.47	601.9	612.94	225.783	-66.1138	174.009	-51.7743	0.606628	0.478867
Calving Ridge	71.25	9.96	29.25	32.03	84.02	-13.3929	78.9681	-5.05187	0.0591917	0.0970056
Shallow, Cold	73.25	3.8	34.82	34.58	20.94	-7.21558	19.2853	-1.65468	0.0193875	0.0522629
Floating Extension	556.36	107.2	192.5	256.67	80.795	-21.1735	64.4996	-16.2954	0.19093	0.153361
Sustained Retreat	122.01	26.26	37.91	57.84	3.225	-3.16885	0.954952	-2.27005	0.0265977	0.0229522
Noncategorized	400.89	18.98	181.84	200.1	61.8616	-26.9985	53.5603	-8.30128	0.0972644	0.195552
Total	2451.98	179.67	1078.22	1194.16	476.625	-138.063	391.277	-85.3476	1	1
Summative Results for Deep, Warm Glaciers
	Grounded Ice Retreat (km2)				qm (m/d)			Discharge 1992-2017	Mass Balance 1992-2017	Ref SMB
Region	1992-2017	1992-1997	1998-2007	2008-2017	1992-1997	1998-2007	2008-2017	(Gt/yr)	(Gt/yr)	(Gt/yr)
CW	82.96	-2.38	32.01	53.33	0	0.85	0.58	9.25	-3.97	6.18
SW	20.9	-0.05	2.78	18.18	0	0.88	0.79	2.7	-1.26	2.06
SE	193.45	15.26	104.53	73.67	0	1.52	1.25	116.05	-24.58	99.31
CE	40.95	-0.59	24.58	16.96	0	0.66	0.33	26.3	-6.38	20.15
NE	--	--	--	--	0	--	--	--	--	--
N	359.08	17.87	163.3	177.93	0	0.2	0.06	7.7	-6.26	4.3
NW	530.88	-16.64	274.7	272.87	0	0.71	0.44	63.78	-23.67	42.01
Mean	--	--	--	--	0	0.94473	0.686622	--	--	--
Total	1228.22	13.47	601.9	612.94	--	--	--	225.78	-66.12	174.01
Mean Component Comparisons 1992-2017 for Deep, Warm Glaciers
	Qm/(Qm + Qs + Qc)	Qs/(Qm + Qs + Qc)	Qc/(Qm + Qs + Qc)
Region	(%)	(%)	(%)
CW	30.66	0.88	68.46
SW	4.27	0	95.73
SE	58.48	10.54	30.98
CE	38.71	9.05	52.25
NE	--	--	--
N	47.37	11.98	40.66
NW	75.02	16.28	8.69
Mean	61.8792	12.4068	25.7132

## Sheet: CW
Statistic	(Units)			<-- Scroll -->					<-- Scroll -->					<-- Scroll -->					<-- Scroll -->
Glacier	(Popular Name)	Inngia Isbrae	Umiammakku Isbrae	Rink Isbrae	Kangerlussuup Se.	Kangerluarsuup Se.	Perlerfiup Se.	Sermeq Silarleq	Kangilleq	Sermilik	Lille Gl.	Store Gl.	Sermeq Avannarleq	Sermeq Kujalleq	Kangilernata Se.	Eqip Se.	Sermeq Avannarleq	Jakobshavn Isbrae	Alangorliup Se.	Saqqarliup Se.	Total	Mean	Total (DW Only)	Mean (DW Only)
Metadata:
Glacier	(Greenlandic Name)	Salliarutsip Sermia	Umiammakku Sermiat	Kangilliup Sermia	Kangerlussuup Sermia	Kangerluarsuup Sermia	Perlerfiup Sermia	Sermeq Silarleq	Kangilleq	Sermilik	Sermeq Avannarleq	Sermeq Kujalleq	Sermeq Avannarleq	Sermeq Kujalleq	Kangilernata Sermia	Eqip Sermia	Sermeq Avannarleq	Sermeq Kujalleq	Alanngorliup Sermia	Saqqarliup Sermia
Coast		CW	CW	CW	CW	CW	CW	CW	CW	CW	CW	CW	CW	CW	CW	CW	CW	CW	CW	CW	CW	CW	CW	CW
Categorization		DW	DW	CR	CR	SC	DW	DW	SC	SC	DW	CR	CR	CR	DW	SC	NC	FE	NC	SC	--	--	--	--
Summative Overview:
Mass Balance Components: Cumulative Anomalies 1992-2017
Qr	(km)	9	3.84	1.19	0.08	1.1	3.38	5.08	0.13	0.09	1.41	-0.06	0.12	0.81	2.68	2.07	3.32	8.95	0.48	1.03	--	2.35	--	4.23
Qf	(km)	8.54	8.49	1.08	1.7	-0.1	0.91	10.53	0.01	-0.89	0.41	11.89	-1.22	6.72	5.48	7.1	1.95	6.72	0.03	-0.02	--	3.65	--	5.73
Qm	(km)	0.73	4.59	4.11	3.59	0.82	1.53	4.29	0.83	-0.1	0.83	4.42	3.24	4.68	2.76	-0.86	--	4.98	--	-0.09	--	2.37	--	2.46
Qs	(km)	0	0.65	0.2	0.01	0	0	0	0	0	0	0.03	0	0.49	0	0	0	2.43	0	0	--	0.2	--	0.11
Qc (Inferred)	(km)	16.81	7.09	--	--	--	2.76	11.32	--	--	0.99	--	--	--	5.4	--	--	--	--	--	--	7.4	--	7.4
Reference Values: Rates 1992-1997
qm	(m/d)	0.53	0.52	--	--	0.33	0.46	0.65	0.7	0.62	0.56	--	--	--	0.86	1.07	--	1.37	--	0.9	--	0.71	--	0.6
qf	(m/d)	1.27	1.93	9.21	4.64	0.52	0.99	3.08	3.05	2.41	1.07	9.85	5.2	5.66	1.99	1.43	0.61	6.86	0.11	0.44	--	3.17	--	1.72
qc	(m/d)	0.74	1.41	--	--	--	0.53	2.43	--	--	0.51	--	--	--	1.13	--	--	--	--	--	--	1.13	--	1.13
Relative Magnitudes
Qm vs Qr	(%)	8.11	119.53	345.38	4487.5	74.55	45.27	84.45	638.46	0	58.87	-7366.67	2700	577.78	102.99	0	--	55.64	--	0	--	113.64	--	69.87
Qs vs Qr	(%)	0	16.93	16.81	12.5	0	0	0	0	0	0	-50	0	60.49	0	0	0	27.15	0	0	--	4.41	--	2.82
Qc vs Qr	(%)	186.78	184.64	--	--	--	81.66	222.83	--	--	70.21	--	--	--	201.49	--	--	--	--	--	--	157.94	--	157.94
Qm vs Ablation Anomaly	(%)	4.16	37.23	--	--	--	35.66	27.48	--	--	45.6	--	--	--	33.82	--	--	--	--	--	--	30.66	--	30.66
Qs vs Ablation Anomaly	(%)	0	5.27	--	--	--	0	0	--	--	0	--	--	--	0	--	--	--	--	--	--	0.88	--	0.88
Qc vs Ablation Anomaly	(%)	95.84	57.5	--	--	--	64.34	72.52	--	--	54.4	--	--	--	66.18	--	--	--	--	--	--	68.46	--	68.46
Bathymetry:
Mean Depth	(m)	148	231	568	193	81	139	243	88	65	98	302	186	268	194	64	41	533	10	85	--	186	--	176
Min Depth	(m)	73	175	424	135	59	120	176	58	54	81	216	161	226	149	22	0	401	1	76	--	137	--	129
Quality		Moderate	High	High	High	Moderate	Moderate	Moderate	High	Moderate	High	High	High	Moderate	High	High	Poor	Moderate	Poor	High	--
Retreat:
Areal
1992-2017	(Grounded, km2)	29.2	12.64	5.24	0.38	3.2	9.22	17.99	0.38	0.23	3.05	-0.28	0.74	4.2	10.86	8.9	10.5	90.24	1.21	5.17	213.07	11.21	82.96	13.83
1992-1997	(Grounded, km2)	-0.82	-0.45	2.52	-0.25	-0.06	0.08	-0.89	-0.11	0.17	-0.02	-1.72	-0.21	0.25	-0.28	-0.66	0	10.96	-0.13	0.76	9.14	0.48	-2.38	-0.4
1998-2007	(Grounded, km2)	7.24	10.23	1.52	0.97	1.57	1.98	5.83	0.42	0.06	1.49	1.27	0.54	3.69	5.24	4.29	4.27	42.72	0.54	1.28	95.15	5.01	32.01	5.34
2008-2017	(Grounded, km2)	22.78	2.86	1.19	-0.33	1.69	7.17	13.04	0.06	0	1.58	0.16	0.41	0.26	5.9	5.27	6.23	36.56	0.8	3.13	108.76	5.72	53.33	8.89
Mean Fjord Width	(km)	3.24	3.29	4.42	4.85	2.92	2.73	3.54	2.81	2.52	2.16	4.97	6.1	5.18	4.06	4.3	3.16	10.08	2.51	5.02
Linear
1992-2017	(Grounded, km)	9	3.84	1.19	0.08	1.1	3.38	5.08	0.13	0.09	1.41	-0.06	0.12	0.81	2.68	2.07	3.32	8.95	0.48	1.03	44.7	2.35	25.39	4.23
1992-1997	(Grounded, km)	-0.25	-0.14	0.57	-0.05	-0.02	0.03	-0.25	-0.04	0.07	-0.01	-0.35	-0.03	0.05	-0.07	-0.15	0	1.09	-0.05	0.15	0.55	0.03	-0.69	-0.12
1998-2007	(Grounded, km)	2.23	3.11	0.34	0.2	0.54	0.72	1.65	0.15	0.03	0.69	0.26	0.09	0.71	1.29	1	1.35	4.24	0.21	0.26	19.07	1	9.69	1.62
2008-2017	(Grounded, km)	7.02	0.87	0.27	-0.07	0.58	2.63	3.68	0.02	0	0.73	0.03	0.07	0.05	1.45	1.23	1.97	3.63	0.32	0.62	25.1	1.32	16.38	2.73
Thermal Forcing:
Ocean Model Sample Area	(See Figure 1)	CW1	CW1	CW1	CW1	CW1	CW1	CW1	CW2	CW1	CW1	CW1	CW2	CW1	CW2	CW2	CW2	CW2	CW2	CW2	--	--	--	--
Mean TF
1992-2017	(degrees C)	2.54	3.78	4.61	3.3	2.01	2.89	3.94	3.51	2.93	3.02	3.86	4.02	4.16	4.34	4.42	3.07	5.18	2.59	3.86	--	3.58	--	3.42
1992-1997	(degrees C)	2.16	2.18	3.77	1.92	1.78	2.26	2.61	3.13	3.07	2.74	2.52	2.77	2.53	3.53	4.69	3.63	3.62	2.7	3.85	--	2.92	--	2.58
1998-2007	(degrees C)	3.16	4.06	4.63	3.75	1.93	2.95	4.15	3.57	2.87	2.98	4.2	4.18	4.33	4.27	4.67	3.59	5.19	2.94	4.06	--	3.76	--	3.6
2008-2017	(degrees C)	2.1	4.39	5.04	3.57	2.2	3.16	4.5	3.6	2.94	3.21	4.23	4.46	4.8	4.79	3.94	2.16	6.05	2.18	3.61	--	3.73	--	3.69
Subglacial Discharge:
Mean Qsg
1992-2017	(10^6 m^3/day)	2.63	1.78	4	4.19	1.48	0.62	2.8	1.22	1.3	0.74	6.11	5.53	5.05	4.29	3.09	3.98	22.83	3.84	6.03	--	4.29	--	2.14
1992-1997	(10^6 m^3/day)	1.87	1.26	2.59	2.61	0.93	0.42	1.98	0.86	0.9	0.57	4.36	3.89	3.43	3.27	2.27	3.05	15.8	2.91	4.66	--	3.03	--	1.56
1998-2007	(10^6 m^3/day)	2.49	1.58	4	4.15	1.42	0.58	2.77	1.21	1.28	0.74	5.99	5.43	4.99	4.28	3.07	3.91	21.85	3.83	6.03	--	4.19	--	2.07
2008-2017	(10^6 m^3/day)	3.25	2.35	4.82	5.11	1.87	0.77	3.32	1.43	1.54	0.84	7.2	6.52	5.96	4.83	3.56	4.54	27.53	4.3	6.72	--	5.08	--	2.56
Mean Cross-sectional Area	(km^2)	0.54	0.85	3.07	1.34	0.31	0.49	1.19	0.23	0.19	0.28	1.68	1.3	1.86	0.97	0.35	0.13	8.38	0.02	0.46
Ice Front Undercutting:
Mean Undercutting Rate
1992-2017	(m/d)	0.6	1	1.56	0.85	0.41	0.62	1.09	0.78	0.6	0.64	1.15	1.02	1.14	1.16	0.99	0.68	1.9	0.56	0.9	--	0.93	--	0.85
1992-1997	(m/d)	0.5	0.5	1.13	0.43	0.34	0.45	0.62	0.68	0.63	0.56	0.66	0.62	0.59	0.83	1.06	0.82	1.33	0.56	0.89	--	0.69	--	0.58
1998-2007	(m/d)	0.8	1.08	1.56	0.98	0.38	0.63	1.1	0.79	0.59	0.63	1.27	1.06	1.19	1.08	1.06	0.8	1.92	0.64	0.94	--	0.97	--	0.89
2008-2017	(m/d)	0.45	1.2	1.78	0.93	0.47	0.7	1.36	0.8	0.61	0.7	1.29	1.18	1.38	1.43	0.87	0.48	2.16	0.49	0.85	--	1.01	--	0.97
Mean Undercutting Rate Uncertainty	(%)	41.0653	24.3446	22.1304	26.5038	37.0881	28.3214	30.0245	41.4071	32.8842	28.6023	24.3907	29.4861	30.4247	26.2536	27.5388	78.0685	28.3897	140.775	30.2365	--		--
Ice Velocity and Mass Balance:
Flux Basin	Mouginot et al 2019 (1)	INNGIA_ISBRAE	UMIAMMAKKU_ISBRAE	RINK_ISBRAE	KANGERLUSSUUP_SERMERSUA	KANGERLUARSUUP_SERMIA	SERMEQ_SILARLEQ	SERMEQ_SILARLEQ	CW_NONAME2	LILLE_GLETSCHER	LILLE_GLETSCHER	STORE_GLETSCHER	SERMEQ_AVANNARLEQ2	SERMEQ_KUJALLEQ	KANGILERNGATA_SERMIA	EQIP_SERMIA	SERMEQ_AVANNARLEQ	JAKOBSHAVN_ISBRAE	SAQQARLIUP_ALANGORLIUP	SAQQARLIUP_ALANGORLIUP
Mean Discharge	(Gt/yr, 1992-2017)	0.5	1.4	11.6	2.6	0	2.8	2.8	0.8	0.35	0.35	9.7	2.3	6.1	1.4	0.5	0.4	36.2	0.1	0.1	80	4.21	9.25	1.54
Mean Mass Balance	(Gt/yr, 1992-2017)	-0.573077	-0.784615	-0.4	-0.896154	-0.180769	-0.978846	-0.978846	-0.257692	-0.173077	-0.173077	-0.284615	-1.19231	-0.738462	-0.476923	-1.05385	-0.476923	-12.2154	-0.765385	-0.765385	-23.37	-1.23	-3.97	-0.66
Reference SMB 1961-1990	(Gt/yr, 1961-1990)	0.170968	0.834839	11.6384	2.16968	0.00387097	1.90161	1.90161	0.630645	0.241774	0.241774	9.80839	1.57581	5.79226	1.13065	-0.31	0.194194	25.82	-0.216774	-0.216774	63.31	3.33	6.18	1.03
Coefficient		1	1	1	1	1	0.5	0.5	1	0.5	0.5	1	1	1	1	1	1	1	0.5	0.5

## Sheet: SW
Statistic	(Units)			<-- Scroll -->					<-- Scroll -->					<-- Scroll -->
Glacier	(Popular Name)	Narsap Se.	Akullersuup Se.	Kangiata Nunaata Se.	Nakkaasorsuaq	Avannarleq Br.	Nigerlikasik	Ukaasorsuaq	Sermiligaarsuup Br.	Sermilik Br.	Naajat Se.	Eqalorutsit Killiit Se.	Eqalorutsit Killiit Se. E	Eqalorutsit Kangilliit Se.	Qooqqup Se.	Sermeq	Total	Mean	Total (DW Only)	Mean (DW Only)
Metadata:
Glacier	(Greenlandic Name)	Narsap Sermia	Akullersuup Sermia	Kangiata Nunaata Sermia	Nakkaasorsuaq	Avannarleq	Nigerlikasik	Uukaasorsuaq	Sermiligaarsuup Sermia	Sermilik	Naajat Sermiat	Eqalorutsit Killiit Sermiat	Eqalorutsit Killiit Sermiat	Eqalorutsir Kangilliit Sermiat	Qooqqup Sermia	Sermeq
Coast		SW	SW	SW	SW	SW	SW	SW	SW	SW	SW	SW	SW	SW	SW	SW	SW	SW	SW	SW
Categorization		DW	SC	CR	NC	NC	NC	SC	NC	NC	NC	SC	SC	NC	NC	NC	--	--	--	--
Summative Overview:
Mass Balance Components: Cumulative Anomalies 1992-2017
Qr	(km)	5	0.18	1.81	0.48	-0.14	1.07	0.06	0.01	4.91	1.17	3.04	2.22	-0.26	1.3	0.87	--	1.45	--	5
Qf	(km)	14.89	1.29	-0.62	-1.74	1.76	-0.2	-1.87	-3.58	4.04	-1.02	1.07	4.59	11.71	6.54	9.28	--	3.08	--	14.89
Qm	(km)	0.85	-1.34	-1.51	--	--	--	-0.5	--	--	--	-1.15	-0.02	--	--	--	--	-0.61	--	0.85
Qs	(km)	0	0	0.03	0	0	0	0	0	0	0	0	0	0	0	0	--	0	--	0
Qc (Inferred)	(km)	19.04	--	--	--	--	--	--	--	--	--	--	--	--	--	--	--	19.04	--	19.04
Reference Values: Rates 1992-1997
qm	(m/d)	0.79	1.48	--	--	--	--	1.15	--	--	--	0.89	0.66	--	--	--	--	0.99	--	0.79
qf	(m/d)	2.66	2.91	10.24	0.86	3.83	0.69	9.13	2.54	1	1.23	1.76	1.18	5.45	3.13	0.62	--	3.15	--	2.66
qc	(m/d)	1.87	--	--	--	--	--	--	--	--	--	--	--	--	--	--	--	1.87	--	1.87
Relative Magnitudes
Qm vs Qr	(%)	17	0	0	--	--	--	0	--	--	--	0	0	--	--	--	--	2.83	--	17
Qs vs Qr	(%)	0	0	1.66	0	0	0	0	0	0	0	0	0	0	0	0	--	0.11	--	0
Qc vs Qr	(%)	380.8	--	--	--	--	--	--	--	--	--	--	--	--	--	--	--	380.8	--	380.8
Qm vs Ablation Anomaly	(%)	4.27	--	--	--	--	--	--	--	--	--	--	--	--	--	--	--	4.27	--	4.27
Qs vs Ablation Anomaly	(%)	0	--	--	--	--	--	--	--	--	--	--	--	--	--	--	--	0	--	0
Qc vs Ablation Anomaly	(%)	95.73	--	--	--	--	--	--	--	--	--	--	--	--	--	--	--	95.73	--	95.73
Bathymetry:
Mean Depth	(m)	143	43	119	1	57	1	91	1	2	1	43	59	407	195	1	--	78	--	143
Min Depth	(m)	115	13	68	0	35	0	44	0	0	0	11	6	327	18	0	--	42	--	115
Quality		Poor	Poor	Poor	Poor	Poor	Poor	Poor	Poor	Poor	Poor	Poor	Poor	SW	Poor	Poor	--
Retreat:
Areal
1992-2017	(Grounded, km2)	20.9	0.58	7.17	0.48	-0.22	1.38	0.23	0.05	7.71	1.9	3.6	1.83	-0.87	2.14	0.86	47.74	3.18	20.9	20.9
1992-1997	(Grounded, km2)	-0.05	-0.58	1.14	0.09	0.3	-0.01	0.45	-0.15	3.71	0.02	0.82	0.21	-0.17	0.38	0.04	6.2	0.41	-0.05	-0.05
1998-2007	(Grounded, km2)	2.78	1.38	5.09	0.33	-0.03	0.77	-0.17	-0.01	2.34	1.69	2.66	0.5	-0.22	1.44	0.59	19.14	1.28	2.78	2.78
2008-2017	(Grounded, km2)	18.18	-0.22	0.95	0.06	-0.49	0.61	-0.06	0.2	1.66	0.19	0.12	1.12	-0.49	0.32	0.23	22.38	1.49	18.18	18.18
Mean Fjord Width	(km)	4.18	3.3	3.97	0.98	1.6	1.29	3.59	3.5	1.57	1.62	1.18	0.82	3.3	1.64	1
Linear
1992-2017	(Grounded, km)	5	0.18	1.81	0.48	-0.14	1.07	0.06	0.01	4.91	1.17	3.04	2.22	-0.26	1.3	0.87	21.72	1.45	5	5
1992-1997	(Grounded, km)	-0.01	-0.18	0.29	0.09	0.18	-0.01	0.12	-0.04	2.36	0.01	0.69	0.26	-0.05	0.23	0.04	3.98	0.27	-0.01	-0.01
1998-2007	(Grounded, km)	0.66	0.42	1.28	0.34	-0.02	0.6	-0.05	0	1.49	1.04	2.25	0.61	-0.07	0.88	0.59	10.02	0.67	0.66	0.66
2008-2017	(Grounded, km)	4.35	-0.07	0.24	0.06	-0.3	0.47	-0.02	0.06	1.06	0.11	0.1	1.36	-0.15	0.2	0.23	7.7	0.51	4.35	4.35
Thermal Forcing:
Ocean Model Sample Area	(See Figure 1)	SW1	SW1	SW1	SW2	SW2	SW2	SW2	SW2	SW3	SW3	SW3	SW3	SW3	SW3	SW3	--	--	--	--
Mean TF
1992-2017	(degrees C)	3.43	5.53	5.68	1.7	2.48	1.51	3.77	1.13	2.34	2.59	2.69	2.61	7.17	5.36	1.36	--	3.29	--	3.43
1992-1997	(degrees C)	3.12	6.09	5.99	0	3.43	1.09	3.95	0.13	2.99	3.02	3.2	2.88	6.31	3.13	0.12	--	3.03	--	3.12
1998-2007	(degrees C)	3.13	5.66	5.93	1.93	2.56	0.78	4.12	1.74	2.28	2.62	2.73	2.34	7.57	5.54	1.15	--	3.34	--	3.13
2008-2017	(degrees C)	3.91	5.03	5.21	2.5	1.77	2.42	3.24	1.06	2.3	2.3	2.38	2.69	7.22	6.42	2.3	--	3.38	--	3.91
Subglacial Discharge:
Mean Qsg
1992-2017	(10^6 m^3/day)	5.49	2.2	7.55	1.93	4.11	2	7.95	8.51	4.75	3.15	6.25	0.87	4.63	3	0.41	--	4.19	--	5.49
1992-1997	(10^6 m^3/day)	3.86	1.52	5.23	1.43	3.03	1.58	6.12	6.62	4.16	2.75	4.93	0.7	3.6	2.41	0.3	--	3.22	--	3.86
1998-2007	(10^6 m^3/day)	5.36	2.24	7.53	2.06	4.19	2.04	8.05	8.56	4.78	3.15	6.15	0.86	4.53	2.96	0.42	--	4.19	--	5.36
2008-2017	(10^6 m^3/day)	6.48	2.5	8.73	2.07	4.55	2.16	8.74	9.4	4.99	3.32	6.98	0.97	5.24	3.34	0.45	--	4.66	--	6.48
Mean Cross-sectional Area	(km^2)	0.69	0.15	0.55	0	0.1	0	0.36	0	0.01	0	0.06	0.05	1.6	0.31	0
Ice Front Undercutting:
Mean Undercutting Rate
1992-2017	(m/d)	0.88	1.34	1.69	0.33	0.66	0.3	1.1	0.23	0.48	0.52	0.76	0.65	2.93	1.87	0.27	--	0.93	--	0.88
1992-1997	(m/d)	0.79	1.48	1.82	0	0.88	0.22	1.12	0.03	0.68	0.63	0.91	0.66	2.42	0.76	0.02	--	0.83	--	0.79
1998-2007	(m/d)	0.81	1.38	1.76	0.38	0.71	0.16	1.26	0.36	0.46	0.53	0.75	0.6	3.17	1.95	0.23	--	0.97	--	0.81
2008-2017	(m/d)	1.01	1.21	1.5	0.49	0.46	0.48	0.9	0.22	0.45	0.45	0.71	0.68	2.95	2.41	0.45	--	0.96	--	1.01
Mean Undercutting Rate Uncertainty	(%)	48.4473	56.2799	43.8251	41.5722	83.9726	264.061	74.7699	2182.82	1165.99	410.478	81.208	56.1539	26.2957	45.568	48.8093	--		--
Ice Velocity and Mass Balance:
Flux Basin	Mouginot et al 2019 (1)	NARSAP_SERMIA	AKULLERSUUP-QAMANAARSUUP	KANGIATA_NUNAATA_SERMIA	FREDERIKSHABS-NAKKAASORSUAQ	AVANNARLEQ-NIGERLIKASIK	AVANNARLEQ-NIGERLIKASIK	UKAASORSUAQ	SERMILIGAARSSUK_BRAE	SERMILIK	NAAJAT_SERMIAT	EQALORUTSIT_KILLIIT_SERMIAT	EQALORUTSIT_KILLIIT_SERMIAT	QAJUUTTAP_SERMIA	KIATTUUT-QOOQQUP	SW_NONAME1
Mean Discharge	(Gt/yr, 1992-2017)	2.7	1.8	7	0	0.7	0.7	6.1	1.2	0	0	1.35	1.35	4.3	1.3	0	28.5	1.9	2.7	2.7
Mean Mass Balance	(Gt/yr, 1992-2017)	-1.26154	-0.773077	-1.45	-0.275	-0.275	-0.275	-0.426923	-0.730769	-0.388462	-0.234615	-0.107692	-0.107692	-0.815385	-0.492308	0	-7.61	-0.51	-1.26	-1.26
Reference SMB 1961-1990	(Gt/yr, 1961-1990)	2.05548	1.5671	6.38323	0.731129	0.682742	0.682742	6.30516	1.29323	-0.0774194	-0.0564516	1.58113	1.58113	3.88645	1.11323	0.259839	27.99	1.87	2.06	2.06
		1	1	1	0.5	0.5	0.5	1	1	1	1	0.5	0.5	1	1	0.5

## Sheet: SE
Statistic	(Units)			<-- Scroll -->					<-- Scroll -->					<-- Scroll -->					<-- Scroll -->					<-- Scroll -->					<-- Scroll -->					<-- Scroll -->					<-- Scroll -->					<-- Scroll -->					<-- Scroll -->
Glacier	(Popular Name)	Midgard Gl.	Fenris Gl.	Helheim Gl.	Heim Gl.	Heim Gl. S	Ikertivaq Gl. NNN	Ikertivaq Gl. NN	Ikertivaq Gl. N	Ikertivaq Gl. M	Ikertivaq Gl. S	Koge Bugt Gl. N	Koge Bugt Gl. C	Koge Bugt Gl. S	Koge Bugt Gl. SS	Koge Bugt Gl. SSS	Puisertoq Gl.	Graulv Gl. E	Graulv Gl.	Gyldenlove Gl. N	Gyldenlove Gl. S	Fimbul Gl.	A.P. Bernstorf Gl.	Maelkevejen Gl.	Thrym Gl.	Skinfaxe Gl.	Rimfaxe Gl.	Heimdal Gl.	Tingmiarmiut Gl.	Mogens Heinesen Gl. N	Mogens Heinesen Gl. C	Mogens Heinesen Gl. S	Mogens Heinesen Gl. SS	Mogens Heinesen Gl. SSS	Puisortoq Gl. N	Puisortoq Gl. C	Puisortoq Gl. S	Napasorsuaq Gl. N	Napasorsuaq Gl. C	Napasorsuaq Gl. S	Napasorsuaq Gl. SS	Anorituup Kangerlua Gl. N	Anorituup Kangerlua Gl. S	Herluf Trolle Gl. N	Herluf Trolle Gl. S	Kangerluluk Gl.	Danell Gl.	Danell Gl. S	Danell Gl. SS
Metadata:
Glacier	(Greenlandic Name)	Nigertiip Apusiia	Apuseerajik	N/A	Kangertsivala Apusiia	Kangertivala Apusiiala Qeqqarterpaartaa	N/A	N/A	N/A	N/A	N/A	N/A	N/A	N/A	N/A	N/A	Puisertoq	N/A	N/A	N/A	N/A	N/A	N/A	N/A	N/A	Apusiigajik	N/A	N/A	N/A	N/A	N/A	N/A	N/A	N/A	N/A	N/A	N/A	N/A	N/A	N/A	N/A	N/A	N/A	N/A	N/A	N/A	N/A	N/A	N/A
Coast		SE	SE	SE	SE	SE	SE	SE	SE	SE	SE	SE	SE	SE	SE	SE	SE	SE	SE	SE	SE	SE	SE	SE	SE	SE	SE	SE	SE	SE	SE	SE	SE	SE	SE	SE	SE	SE	SE	SE	SE	SE	SE	SE	SE	SE	SE	SE	SE
Categorization		NC	DW	DW	NC	NC	NC	DW	DW	DW	DW	DW	DW	DW	NC	NC	NC	NC	DW	DW	NC	NC	DW	NC	NC	CR	CR	CR	DW	DW	DW	DW	NC	NC	DW	DW	DW	DW	CR	NC	NC	DW	NC	DW	DW	NC	CR	DW	NC
Summative Overview:
Mass Balance Components: Cumulative Anomalies 1992-2017
Qr	(km)	13.98	3.25	5.67	0.61	0.4	1.66	4.14	0.86	1.56	1.58	1.03	1.54	0.73	1.12	0.08	3.2	0.82	2.09	2.83	3.31	3.79	5.21	6.3	0.84	0.17	0.09	-0.18	4.07	6.73	3.82	4	0.44	0.96	3.09	3.46	2.08	1.5	0.14	2.69	1.17	3.78	0.9	0.81	2.7	9.97	0.02	1.59	1.4
Qf	(km)	9.12	5.37	9.82	-1.19	-2.3	-1.76	1.41	0.01	-0.24	-0.59	1.05	1.49	2.94	-1.46	-2.49	-4.52	0.03	3.39	0.97	0.23	2.1	10.97	9.52	-4.57	-4.46	-5.83	-1.75	3.17	14.4	5.58	22.14	-1.69	-1.2	6.79	1	3.48	-0.42	2.47	1.37	1.37	13.59	-0.7	7.7	9.97	2.27	2.34	1.53	2.13
Qm	(km)	--	3.93	3.45	--	--	--	1.62	1.65	1.84	2.21	1.65	2.05	2.02	--	--	--	--	2.96	1.9	--	--	1.8	--	--	1.35	1.16	0.98	2.77	2.53	1.85	0.73	--	--	2.11	0.91	2.31	1.76	0.61	--	--	3.02	--	2.67	3.69	--	0.25	1.25	--
Qs	(km)	1.7	0.05	4.42	0	0	0	1.15	0	0.1	0.66	0	0.02	0.12	0	0	3.38	0	0.61	0.58	0	0	0	0	0	0	0	0	1.58	1.14	2.16	2.74	0	0	0.74	0.14	0.72	0	0	0	0	2.31	0	0	0.14	0	0	0	3.94
Qc (Inferred)	(km)	--	4.64	7.62	--	--	--	2.78	-0.78	-0.62	-1.88	0.43	0.96	1.53	--	--	--	--	1.91	1.32	--	--	14.38	--	--	--	--	--	2.89	17.46	5.39	22.67	--	--	7.03	3.41	2.53	-0.68	--	--	--	12.04	--	5.84	8.84	--	--	1.87	--
Reference Values: Rates 1992-1997
qm	(m/d)	--	1.97	2.09	--	--	--	0.89	0.97	1.14	0.51	0.43	1.12	1.04	--	--	--	--	2.17	1.81	--	--	0.52	--	--	--	--	--	1.75	1.27	1.12	1.37	--	--	1.83	1.24	1.4	1.19	--	--	--	1.91	--	1.12	1.44	--	--	0.7	--
qf	(m/d)	4.35	3.31	15.48	1.2	0.96	2.31	5.25	3.63	4.91	4.8	3.65	5.67	5.94	3.1	1.52	3.8	0.91	7.43	3.76	1.48	1.53	7.23	3.09	1.14	6.05	5.83	6.43	10.65	3.87	2.85	6.28	1.3	4.29	2.96	1.42	3.44	1.99	0.52	1.36	1.37	3.7	2.13	4	2.11	1.8	3.9	0.88	0.79
qc	(m/d)	--	1.34	13.39	--	--	--	4.36	2.66	3.77	4.29	3.22	4.55	4.9	--	--	--	--	5.26	1.95	--	--	6.71	--	--	--	--	--	8.9	2.6	1.73	4.91	--	--	1.13	0.18	2.04	0.8	--	--	--	1.79	--	2.88	0.67	--	--	0.18	--
Relative Magnitudes
Qm vs Qr	(%)	--	120.92	60.85	--	--	--	39.13	191.86	117.95	139.87	160.19	133.12	276.71	--	--	--	--	141.63	67.14	--	--	34.55	--	--	794.12	1288.89	-544.44	68.06	37.59	48.43	18.25	--	--	68.28	26.3	111.06	117.33	435.71	--	--	79.89	--	329.63	136.67	--	1250	78.62	--
Qs vs Qr	(%)	12.16	1.54	77.95	0	0	0	27.78	0	6.41	41.77	0	1.3	16.44	0	0	105.63	0	29.19	20.49	0	0	0	0	0	0	0	0	38.82	16.94	56.54	68.5	0	0	23.95	4.05	34.62	0	0	0	0	61.11	0	0	5.19	0	0	0	281.43
Qc vs Qr	(%)	--	142.77	134.39	--	--	--	67.15	-90.7	-39.74	-118.99	41.75	62.34	209.59	--	--	--	--	91.39	46.64	--	--	276.01	--	--	--	--	--	71.01	259.44	141.1	566.75	--	--	227.51	98.55	121.63	-45.33	--	--	--	318.52	--	720.99	327.41	--	--	117.61	--
Qm vs Ablation Anomaly	(%)	--	45.59	22.27	--	--	--	29.19	189.66	139.39	223.23	79.33	67.66	55.04	--	--	--	--	54.01	50	--	--	11.12	--	--	--	--	--	38.26	11.97	19.68	2.79	--	--	21.36	20.4	41.55	162.96	--	--	--	17.39	--	31.37	29.12	--	--	40.06	--
Qs vs Ablation Anomaly	(%)	--	0.58	28.53	--	--	--	20.72	0	7.58	66.67	0	0.66	3.27	--	--	--	--	11.13	15.26	--	--	0	--	--	--	--	--	21.82	5.4	22.98	10.48	--	--	7.49	3.14	12.95	0	--	--	--	13.3	--	0	1.1	--	--	0	--
Qc vs Ablation Anomaly	(%)	--	53.83	49.19	--	--	--	50.09	-89.66	-46.97	-189.9	20.67	31.68	41.69	--	--	--	--	34.85	34.74	--	--	88.88	--	--	--	--	--	39.92	82.63	57.34	86.73	--	--	71.15	76.46	45.5	-62.96	--	--	--	69.31	--	68.63	69.77	--	--	59.94	--
Bathymetry:
Mean Depth	(m)	96	212	471	83	71	205	263	158	375	316	178	231	267	1	2	113	1	376	230	31	34	219	46	2	240	214	175	369	323	251	280	46	66	344	291	336	233	146	62	3	466	177	274	359	164	136	187	266
Min Depth	(m)	0	76	355	30	0	0	124	85	251	151	122	144	222	0	0	31	0	307	163	3	0	146	0	1	218	169	133	296	171	148	186	19	42	238	116	266	179	128	0	0	281	132	205	278	0	86	132	180
Quality		Poor	Poor	Moderate	High	High	Moderate	Moderate	Moderate	Poor	Poor	Moderate	Poor	Poor	Poor	Poor	Poor	Poor	Poor	Poor	Poor	Poor	Poor	Poor	Poor	High	High	High	Poor	Moderate	Moderate	Moderate	Moderate	Poor	High	High	High	Moderate	SE	Moderate	Moderate	Moderate	Moderate	Moderate	Moderate	Moderate	Moderate	Moderate	Moderate
Retreat:
Areal
1992-2017	(Grounded, km2)	45.11	8.93	30.37	2.01	0.95	2.36	14.48	3.48	7.96	5.57	3.38	4.98	4.03	3.19	0.49	15.98	1.41	5.34	14.46	10.31	10.33	19.26	16.67	1.84	0.59	0.25	-0.44	9.56	12.24	6.66	8.39	1.22	2.07	6.22	6.37	4.14	2.11	0.23	4.92	2.05	8.71	1.51	1.58	3.25	13.87	0.04	1.98	1.56
1992-1997	(Grounded, km2)	6.55	-0.46	-4.52	0.44	0.05	-0.19	0.86	0.6	2.06	0.66	0.6	0.99	2.42	-0.93	-0.45	1.59	-0.01	2.52	5.39	0.22	-0.24	0	1.33	0.3	0.51	0.09	0.01	0.63	0.87	0.32	0.6	0	0.18	0.04	0.23	0.1	0.11	0	0.15	0.2	1.11	0	-0.1	0.09	0.32	-0.08	0.14	0.37
1998-2007	(Grounded, km2)	12.69	5.42	25.07	1.19	0.05	1.13	3.31	1.64	0.7	3.27	1.91	3.44	1.88	3.15	0.93	8.84	1.27	2.26	3.75	3.14	3.92	16.73	3.71	0.31	-0.16	0.17	0.02	3.87	7.69	2.46	2	0.63	1.13	3.84	2.12	1.62	1.56	-0.01	2.69	1.36	4.64	1.32	1.59	2.53	9.71	0.27	1.23	0.51
2008-2017	(Grounded, km2)	25.87	3.97	9.83	0.39	0.85	1.42	10.32	1.25	5.2	1.64	0.87	0.55	-0.28	0.98	0.01	5.55	0.15	0.55	5.33	6.95	6.66	2.53	11.63	1.23	0.24	-0.01	-0.46	5.06	3.68	3.88	5.79	0.59	0.76	2.34	4.02	2.42	0.43	0.23	2.08	0.5	2.96	0.2	0.09	0.63	3.85	-0.15	0.61	0.67
Mean Fjord Width	(km)	3.23	2.74	5.35	3.32	2.4	1.42	3.5	4.07	5.1	3.53	3.28	3.22	5.49	2.84	6.36	4.99	1.72	2.55	5.11	3.11	2.73	3.7	2.65	2.18	3.51	2.67	2.43	2.35	1.82	1.74	2.1	2.79	2.16	2.01	1.84	1.99	1.41	1.63	1.83	1.75	2.3	1.68	1.94	1.2	1.39	1.99	1.25	1.12
Linear
1992-2017	(Grounded, km)	13.98	3.25	5.67	0.61	0.4	1.66	4.14	0.86	1.56	1.58	1.03	1.54	0.73	1.12	0.08	3.2	0.82	2.09	2.83	3.31	3.79	5.21	6.3	0.84	0.17	0.09	-0.18	4.07	6.73	3.82	4	0.44	0.96	3.09	3.46	2.08	1.5	0.14	2.69	1.17	3.78	0.9	0.81	2.7	9.97	0.02	1.59	1.4
1992-1997	(Grounded, km)	2.03	-0.17	-0.84	0.13	0.02	-0.13	0.24	0.15	0.4	0.19	0.18	0.31	0.44	-0.33	-0.07	0.32	-0.01	0.99	1.05	0.07	-0.09	0	0.5	0.14	0.14	0.03	0	0.27	0.48	0.19	0.29	0	0.08	0.02	0.12	0.05	0.08	0	0.08	0.11	0.48	0	-0.05	0.08	0.23	-0.04	0.11	0.33
1998-2007	(Grounded, km)	3.93	1.97	4.68	0.36	0.02	0.79	0.94	0.4	0.14	0.93	0.58	1.07	0.34	1.11	0.15	1.77	0.74	0.89	0.73	1.01	1.44	4.52	1.4	0.14	-0.04	0.06	0.01	1.65	4.23	1.41	0.95	0.23	0.52	1.91	1.16	0.81	1.11	0	1.47	0.78	2.01	0.78	0.82	2.1	6.98	0.13	0.98	0.46
2008-2017	(Grounded, km)	8.01	1.45	1.84	0.12	0.35	1	2.95	0.31	1.02	0.46	0.26	0.17	-0.05	0.35	0	1.11	0.09	0.21	1.04	2.23	2.44	0.69	4.4	0.56	0.07	-0.01	-0.19	2.15	2.02	2.23	2.76	0.21	0.35	1.16	2.18	1.22	0.31	0.14	1.14	0.28	1.29	0.12	0.05	0.52	2.77	-0.07	0.49	0.6
Thermal Forcing:
Ocean Model Sample Area	(See Figure 1)	SE6	SE6	SE6	SE6	SE6	SE6	SE6	SE6	SE6	SE6	SE6	SE6	SE6	SE6	SE6	SE5	SE5	SE5	SE5	SE5	SE5	SE5	SE5	SE5	SE4	SE4	SE3	SE3	SE3	SE3	SE3	SE3	SE3	SE3	SE3	SE3	SE2	SE2	SE2	SE2	SE2	SE2	SE1	SE1	SE1	SE1	SE1	SE1
Mean TF
1992-2017	(degrees C)	6.15	6.94	6.25	2.04	3.66	3.43	3.83	4.57	4.75	2.73	2.5	4.57	4.4	4.7	0	7.06	5.07	7.15	7.17	1.27	-6.76	2.68	-5.09	1.24	3.54	3.7	2.86	5.7	4.87	4.33	4.48	-2.71	2.9	6.1	4.62	5.05	4.59	4.15	0.3	1.01	5.4	4.45	4.37	4.69	-1.81	2.34	3.07	4.45
1992-1997	(degrees C)	5.96	6.59	5.54	1.73	3.57	2.78	3.13	3.96	4.02	1.78	1.67	3.78	3.72	2.74	0	6.38	4.38	6.41	6.48	0.73	-4.73	1.97	-4.78	1.03	3	3.26	2.43	4.88	4.12	3.71	3.9	-1.98	3.03	5.32	4	4.33	3.99	3.82	2.07	2.11	4.67	3.74	3.58	3.82	-0.74	2.08	2.56	3.51
1998-2007	(degrees C)	6.91	7.29	6.44	2.35	3.58	3.74	3.92	4.87	4.95	2.83	2.89	4.79	4.65	4.3	0	7.41	5.29	7.45	7.45	1.5	-5.79	3.05	-4.86	2.6	3.93	4.01	3.17	6	5.16	4.71	4.85	-1.89	3.15	6.39	5.08	5.38	4.96	4.51	2.09	1.01	5.66	4.83	4.79	5.05	-0.48	2.59	3.41	4.81
2008-2017	(degrees C)	5.48	6.72	6.43	1.87	3.69	3.44	4.13	4.55	4.92	3.11	2.56	4.77	4.5	5.91	0	7.08	5.12	7.21	7.23	1.33	-8.81	2.66	-5.52	0	3.42	3.6	2.76	5.8	4.94	4.24	4.37	-4.05	2.57	6.22	4.43	5.09	4.52	3.92	-2.61	0.37	5.51	4.43	4.34	4.77	-3.71	2.18	2.96	4.57
Subglacial Discharge:
Mean Qsg
1992-2017	(10^6 m^3/day)	8.17	6.02	7.16	1.17	0.33	1.63	1.7	0.7	1.11	1.18	1.7	2.16	1.9	0.87	3.32	2.38	2.54	1.22	1.28	0.87	2.14	2.05	2.05	1.33	2.4	2.3	3.73	2.47	1.16	1.29	1.49	0.87	1.72	1.29	0.88	1.73	1.42	0.69	0.58	2.24	3.55	2	1.91	2.07	0.81	2.61	0.67	0.7
1992-1997	(10^6 m^3/day)	6.36	4.71	5.49	0.79	0.26	1.23	1.22	0.54	0.83	0.75	1.27	1.65	1.55	0.75	3.13	1.97	2.33	0.98	1.07	0.78	1.93	1.72	1.76	1.14	2.05	2	3.3	2.2	1.03	1.14	1.28	0.79	1.5	1.16	0.78	1.59	1.29	0.61	0.53	2.08	3.14	1.81	1.73	1.86	0.7	2.48	0.61	0.61
1998-2007	(10^6 m^3/day)	8.22	6.08	7.23	1.17	0.34	1.63	1.69	0.7	1.13	1.19	1.69	2.16	1.95	0.9	3.46	2.43	2.58	1.2	1.31	0.91	2.16	2.06	2.1	1.38	2.51	2.42	3.81	2.54	1.18	1.33	1.54	0.9	1.79	1.33	0.91	1.8	1.46	0.71	0.6	2.32	3.62	2.06	1.97	2.13	0.83	2.73	0.7	0.72
2008-2017	(10^6 m^3/day)	9.03	6.66	7.91	1.34	0.36	1.83	1.94	0.77	1.24	1.36	1.93	2.41	1.99	0.88	3.3	2.52	2.63	1.36	1.34	0.88	2.22	2.19	2.13	1.38	2.48	2.34	3.9	2.54	1.2	1.33	1.54	0.89	1.78	1.31	0.9	1.73	1.47	0.71	0.58	2.24	3.7	2.05	1.94	2.12	0.84	2.57	0.68	0.72
Mean Cross-sectional Area	(km^2)	0.34	0.59	3.15	0.29	0.1	0.32	1.15	0.67	2.13	1.51	0.76	1.07	1.93	0	0	0.85	0	1.09	1.9	0.12	0.11	1.02	0.15	0	1.25	0.64	0.49	1.12	0.77	0.52	0.7	0.13	0.18	0.76	0.86	0.88	0.51	0.28	0.13	0	1.39	0.34	0.62	0.5	0.34	0.37	0.27	0.32
Ice Front Undercutting:
Mean Undercutting Rate
1992-2017	(m/d)	1.85	2.38	2.44	0.44	0.89	1.06	1.05	1.15	1.33	0.75	0.6	1.34	1.25	1.01	0	1.91	1.1	2.48	2.01	0.3	0	0.71	0	0.26	0.99	1.1	0.85	2.03	1.53	1.31	1.45	0.01	0.71	2.05	1.34	1.64	1.38	1.07	0.35	0.21	2.22	1.38	1.4	1.82	0.05	0.65	0.83	1.4
1992-1997	(m/d)	2.11	1.94	2.05	0.37	0.82	0.77	0.85	0.94	1.11	0.48	0.4	1.09	1.01	0.59	0	1.56	0.94	2.12	1.77	0.27	0	0.49	0	0.21	0.81	0.94	0.71	1.7	1.23	1.08	1.32	0	0.74	1.78	1.2	1.36	1.15	0.97	0.49	0.44	1.86	1.17	1.08	1.38	0.01	0.59	0.67	1.02
1998-2007	(m/d)	2.09	2.51	2.57	0.51	0.92	1.14	1.15	1.22	1.44	0.79	0.72	1.43	1.34	0.93	0	2.02	1.18	2.61	2.11	0.33	0	0.81	0	0.56	1.13	1.22	0.95	2.18	1.59	1.45	1.58	0.01	0.77	2.23	1.59	1.75	1.52	1.18	0.56	0.21	2.31	1.51	1.57	1.96	0.1	0.73	0.95	1.54
2008-2017	(m/d)	1.45	2.47	2.53	0.4	0.89	1.13	1.06	1.17	1.34	0.83	0.6	1.36	1.29	1.26	0	1.99	1.1	2.53	2.02	0.28	0	0.72	0	0	0.94	1.06	0.82	2.06	1.62	1.29	1.35	0.02	0.63	2.01	1.14	1.67	1.35	1	0.05	0.07	2.31	1.35	1.41	1.92	0.04	0.6	0.8	1.45
Mean Undercutting Rate Uncertainty	(%)	80.9189	45.4018	30.7943	71.0463	34.2163	36.5457	34.1154	32.6948	28.9752	44.0833	48.2089	29.8254	30.5827	383.105	NaN	50.8929	1418.4	26.696	26.7017	93.7235	126.616	60.7741	149.337	457.076	45.5703	45.0103	39.4305	21.7114	23.4658	25.8834	24.2707	175.767	55.2	20.9564	23.361	23.1255	24.6307	38.685	38.7022	391.937	23.2343	25.7906	23.048	22.3826	88.4045	33.4961	28.2732	22.5396
Ice Velocity and Mass Balance:
Flux Basin	Mouginot et al 2019 (1)	MIDGARDGLETSCHER	FENRISGLETSCHER	HELHEIMGLETSCHER	HEIM_GLETSCHER	BRCKNER_GLETSCHER	NONAME_IKERTIVAQ_N	IKERTIVAQ_NN	IKERTIVAQ_N	IKERTIVAQ_M	IKERTIVAQ_S	KOGE_BUGT_N	KOGE_BUGT_C	KOGE_BUGT_S	KOGE_BUGT_SS	UMIIVIK_FJORD	UMIIVIK_FJORD	APUSEERSERPIA	GRAULV	GYLDENLOVE	GYLDENLOVE_S	FIMBULGETLSCHER	AP_BERNSTOFF_GLETSCHER	MAELKEVEJEN	SKINFAXE	SKINFAXE	RIMFAXE	HEIMDAL_GLETSCHER	TINGMIARMIUT_FJORD	MOGENS_HEINESEN_N	MOGENS_HEINESEN_C	MOGENS_HEINESEN_S	MOGENS_HEINESEN_SS_SSS	MOGENS_HEINESEN_SS_SSS	PUISORTOQ_N	PUISORTOQ_N	PUISORTOQ_S	NAPASORSUAQ_N	NAPASORSUAQ_N	NAPASORSUAQ_C_S	NAPASORSUAQ_C_S	ANORITUUP_KANGERLUA	UNNAMED_ANORITUUP_KANGERLUA_S	UNNAMED_HERLUF_TROLLE_N	UNNAMED_HERLUF_TROLLE_S	UNNAMED_KANGERLULUK	UNNAMED_DANELL_FJORD	UNNAMED_SOUTH_DANELL_FJORD	SOUTHERN_TIP
Mean Discharge	(Gt/yr, 1992-2017)	2.4	2.4	28	1.2	0	1.2	5.4	2.1	5.4	4.7	3.2	19	7	1.3	3.85	3.85	0.6	4.1	5.3	0.6	0.4	5.8	1.3	0.75	0.75	1.9	1.7	4.8	2.25	0.5	2.9	0.95	0.95	1.7	1.7	0.7	0.5	0.5	0.25	0.25	6	0.5	1.1	1.3	0.9	0.4	0.2	0.725
Mean Mass Balance	(Gt/yr, 1992-2017)	-3.16538	-0.484615	-4.16538	-0.315385	0	-0.234615	-0.961538	-0.45	-1.49615	0.296154	-0.176923	-4.76923	-1.93846	-0.0346154	-1.52692	-1.52692	-0.288462	0.569231	-1.91923	-0.0692308	-0.180769	-1.40769	-0.488462	-0.0384615	-0.0384615	-0.0153846	-0.0730769	-0.746154	-0.751154	0.0923077	-0.284615	-0.259615	-0.259615	-0.667308	-0.667308	-0.55	-0.205769	-0.205769	-0.136538	-0.136538	-2.76154	-0.157692	-0.311538	-0.823077	-0.196154	-0.119231	0.00384615	-0.376923
Reference SMB 1961-1990	(Gt/yr, 1961-1990)	-0.000967742	2.40452	24.9923	1.25194	0	1.19129	4.91774	1.86065	4.26806	5.48129	3.40065	14.8181	5.45032	1.35742	2.60258	2.60258	0.577742	4.95194	3.54871	0.606774	0.384516	4.63645	0.95	0.934677	0.934677	2.23548	1.96516	4.37613	1.62348	0.752903	2.89935	0.950161	0.950161	1.22839	1.22839	0.379032	0.443387	0.443387	0.250968	0.250968	3.59129	0.621935	1.05355	0.754839	0.896452	0.554516	0.246452	0.749677
		1	1	1	1		1	1	1	1	1	1	1	1	1	0.5	0.5	1	1	1	1	1	1	1	0.5	0.5	1	1	1	0.9	1	1	0.5	0.5	0.5	0.5	1	0.5	0.5	0.5	0.5	1	1	1	1	1	1	1	0.25
[truncated: 5 more columns]

## Sheet: CE
Statistic	(Units)			<-- Scroll -->					<-- Scroll -->					<-- Scroll -->					<-- Scroll -->					<-- Scroll -->					<-- Scroll -->					<-- Scroll -->					<-- Scroll -->					<-- Scroll -->
Glacier	(Popular Name)	F. Graae Gl.	Charcot Gl.	Daugaard-Jensen Gl.	Eielson Gl.	Rolige Br.	Vestfjord Gl.	Kista Dan Gl. W	Kista Dan Gl.	Magga Dan Gl.	Sydbrae Gl.	Brede Gl.	Mone Gl.	Nakkaagajik Timerseq	Ostre Borg Gl.	Torv Gl. S	Torv Gl. SS	Dendrit Gl.	Dendrit Gl. S	Apuseeq An. N	Apuseeq An.	Sortebrae Gl.	Borggraven Gl.	Kronborg Gl.	Rosenborg Gl.	Kong Christian IV Gl.	Sorgenfri Gl.	Frederiksborg Gl.	Courtauld Gl.	Styrte Gl.	Nordjord Gl.	Kangerlussuaq Gl.	Polaric Gl.	Polaric Gl. S	Sondre Parallel Gl.	Deception O Gl. CN	Deception O Gl. CS	Uunartit Gl.	Kruuse Gl.	Laube Gl. N	Laube Gl.	Laube Gl. S	K.I.V. Steenstrup Nordre Br.	Knud Rasmussen Gl.	Knud Rasmussen Gl. W	Kaarale Gl.	Total	Mean	Total (DW Only)
Metadata:
Glacier	(Greenlandic Name)	N/A	N/A	N/A	N/A	N/A	N/A	N/A	N/A	N/A	N/A	N/A	N/A	Nakkaagajik Timerseq	N/A	N/A	N/A	N/A	N/A	N/A	Apuseeq Anittangasikkaajuk	N/A	N/A	N/A	N/A	N/A	N/A	N/A	N/A	N/A	N/A	Apuseeq Qinnilik	Apuliliip Apusiia	N/A	N/A	N/A	N/A	N/A	N/A	N/A	N/A	N/A	N/A	Apuseeq	N/A	N/A
Coast		CE	CE	CE	CE	CE	CE	CE	CE	CE	CE	CE	CE	CE	CE	CE	CE	CE	CE	CE	CE	CE	CE	CE	CE	CE	CE	CE	CE	CE	CE	CE	CE	CE	CE	CE	CE	CE	CE	CE	CE	CE	CE	CE	CE	CE	CE	CE	CE
Categorization		DW	NC	CR	NC	NC	CR	NC	SC	SC	NC	SC	NC	NC	NC	NC	NC	SC	SC	NC	NC	NC	NC	NC	NC	CR	SC	SC	NC	NC	NC	DW	CR	NC	NC	NC	NC	NC	NC	NC	NC	NC	CR	NC	NC	NC	--	--	--
Summative Overview:
Mass Balance Components: Cumulative Anomalies 1992-2017
Qr	(km)	1.67	0.25	1.51	0.4	0.47	1.06	0.96	0.19	0.15	0.38	0.78	0.07	0.67	1	0.79	0.11	1.18	2.8	4.79	2.57	4.29	3.26	1.45	2.28	0.21	0.37	0.39	0.51	1.38	0.32	7.34	0.29	1.57	1.8	5.41	1.1	7.02	2.35	0.14	1.63	0.97	0.83	0.85	0.29	1.19	--	1.53	--
Qf	(km)	4.03	-0.45	10.85	-0.14	-0.15	1.69	0.02	-1.94	1.12	-0.87	-3.64	-0.27	-0.31	-0.62	-0.09	-0.99	-1.34	-0.36	4.38	-4.08	0.81	0.1	1.22	1.82	-2.57	-3.26	-0.87	0.34	2.06	-1.13	9.91	-2.44	-1.4	-1.39	15.46	0.68	7.56	3.43	-0.63	-0.22	12.41	-3.75	-0.21	-1.07	-0.98	--	0.95	--
Qm	(km)	3.58	--	2.63	--	--	0.12	--	0.36	0.6	--	0.11	--	--	--	--	--	0.78	0.83	--	--	--	--	--	--	2.72	-0.04	-0.01	--	--	--	2.52	1.75	--	--	--	--	--	--	--	--	--	2.06	--	--	--	--	1.29	--
Qs	(km)	0	0	0	0	0	0	0	0	0	0	0	0	0	0	0	0	0	0	0	0	0	0	0	0	0.09	0	0	0	0	0	3.12	0	0	0	0.02	0.01	0.19	0.06	0	0	0.5	0	0	0	0	--	0.09	--
Qc (Inferred)	(km)	2.12	--	--	--	--	--	--	--	--	--	--	--	--	--	--	--	--	--	--	--	--	--	--	--	--	--	--	--	--	--	11.61	--	--	--	--	--	--	--	--	--	--	--	--	--	--	--	6.87	--
Reference Values: Rates 1992-1997
qm	(m/d)	0.02	--	--	--	--	--	--	0.11	0.1	--	0	--	--	--	--	--	0.33	0.05	--	--	--	--	--	--	--	0.07	0.1	--	--	--	0.67	--	--	--	--	--	--	--	--	--	--	--	--	--	--	--	0.16	--
qf	(m/d)	2.64	0.95	7.41	0.13	2.04	5.22	0.65	1.43	4.83	1.06	0.56	1.05	0.86	0.72	0.47	0.85	1.17	0.82	1.27	1.47	0.18	1.96	3.66	1.71	4.48	1.35	3.39	0.55	1.03	0.27	11.65	3.2	4.13	4.1	4.68	6.51	6.45	4.33	1.1	1.35	3.14	5.54	1.06	0.64	0.59	--	2.5	--
qc	(m/d)	2.62	--	--	--	--	--	--	--	--	--	--	--	--	--	--	--	--	--	--	--	--	--	--	--	--	--	--	--	--	--	10.98	--	--	--	--	--	--	--	--	--	--	--	--	--	--	--	6.8	--
Relative Magnitudes
Qm vs Qr	(%)	214.37	--	174.17	--	--	11.32	--	189.47	400	--	14.1	--	--	--	--	--	66.1	29.64	--	--	--	--	--	--	1295.24	0	0	--	--	--	34.33	603.45	--	--	--	--	--	--	--	--	--	248.19	--	--	--	--	234.31	--
Qs vs Qr	(%)	0	0	0	0	0	0	0	0	0	0	0	0	0	0	0	0	0	0	0	0	0	0	0	0	42.86	0	0	0	0	0	42.51	0	0	0	0.37	0.91	2.71	2.55	0	0	51.55	0	0	0	0	--	3.19	--
Qc vs Qr	(%)	126.95	--	--	--	--	--	--	--	--	--	--	--	--	--	--	--	--	--	--	--	--	--	--	--	--	--	--	--	--	--	158.17	--	--	--	--	--	--	--	--	--	--	--	--	--	--	--	142.56	--
Qm vs Ablation Anomaly	(%)	62.81	--	--	--	--	--	--	--	--	--	--	--	--	--	--	--	--	--	--	--	--	--	--	--	--	--	--	--	--	--	14.61	--	--	--	--	--	--	--	--	--	--	--	--	--	--	--	38.71	--
Qs vs Ablation Anomaly	(%)	0	--	--	--	--	--	--	--	--	--	--	--	--	--	--	--	--	--	--	--	--	--	--	--	--	--	--	--	--	--	18.09	--	--	--	--	--	--	--	--	--	--	--	--	--	--	--	9.05	--
Qc vs Ablation Anomaly	(%)	37.19	--	--	--	--	--	--	--	--	--	--	--	--	--	--	--	--	--	--	--	--	--	--	--	--	--	--	--	--	--	67.3	--	--	--	--	--	--	--	--	--	--	--	--	--	--	--	52.25	--
Bathymetry:
Mean Depth	(m)	276	1	393	2	165	119	17	124	123	3	53	12	1	5	1	2	52	10	17	20	18	15	2	4	248	46	47	10	6	3	501	179	34	4	145	227	144	15	5	1	261	166	108	19	79	--	82	--
Min Depth	(m)	118	0	277	0	65	102	10	99	102	2	21	0	0	0	1	0	30	2	0	1	0	0	0	0	218	39	24	1	0	0	347	140	5	1	18	84	51	2	1	0	207	60	17	0	25	--	46	--
Quality		Poor	Poor	Moderate	Poor	Poor	Poor	Poor	Poor	Poor	Poor	Moderate	Poor	Poor	Poor	Poor	Poor	Poor	Poor	Poor	Poor	Poor	Poor	Poor	Poor	Moderate	Poor	Moderate	Poor	Poor	Poor	Moderate	Moderate	Poor	Poor	Poor	Poor	Poor	Poor	Poor	Poor	Moderate	High	High	High	High	--
Retreat:
Areal
1992-2017	(Grounded, km2)	3.88	0.41	7.89	1.25	1.41	3.66	3.35	0.51	0.66	1.83	2.95	0.14	1.53	2.22	2.25	0.36	7.8	6.59	10.53	7.59	17.31	14.62	2.88	5.64	1.79	1.23	0.9	0.92	2.35	0.49	37.07	2.61	6.71	4.27	18.82	2.84	28.03	5.18	0.2	1.87	1.51	3.55	1.9	0.49	2.42	232.41	5.16	40.95
1992-1997	(Grounded, km2)	-0.21	0.3	1.42	0.02	1.33	3.31	-0.04	0.31	0.53	0.15	-0.64	-0.14	-0.26	-0.29	-0.16	-0.23	-0.31	1.15	4.02	1.01	-25.58	-0.16	0.26	0.06	0.71	0.25	0.11	0.09	0.37	0.12	-0.38	0.72	0.79	2.59	2.48	0.23	9.8	2.83	0.03	0.04	-0.38	-0.74	0.1	0.04	0.65	6.3	0.14	-0.59
1998-2007	(Grounded, km2)	3.38	0.11	-0.31	0.08	0.05	-0.51	1.65	0.07	-0.04	0.81	3.17	0.21	1.24	1.6	1.36	0.44	2.94	1.03	3.16	3.02	22.76	3.47	2.25	0.53	-0.19	0.53	0.72	0.39	0.82	0.29	21.2	1.55	1.43	0.46	14.22	2.16	8.76	1.93	0.15	0.79	1.26	-0.27	0.46	0.27	0.8	110.2	2.45	24.58
2008-2017	(Grounded, km2)	0.71	0	6.78	1.14	0.02	0.85	1.73	0.14	0.16	0.87	0.42	0.06	0.55	0.9	1.06	0.16	5.17	4.4	3.35	3.56	20.14	11.31	0.37	5.04	1.27	0.45	0.07	0.44	1.15	0.09	16.25	0.35	4.49	1.23	2.12	0.44	9.47	0.42	0.02	1.04	0.63	4.56	1.34	0.18	0.97	115.87	2.57	16.96
Mean Fjord Width	(km)	2.32	1.61	5.23	3.09	2.99	3.46	3.47	2.71	4.3	4.87	3.79	1.96	2.3	2.21	2.83	3.21	6.6	2.35	2.2	2.96	4.04	4.48	1.99	2.48	8.38	3.32	2.29	1.8	1.7	1.54	5.05	8.98	4.27	2.37	3.48	2.58	3.99	2.2	1.43	1.15	1.56	4.27	2.23	1.7	2.04
Linear
1992-2017	(Grounded, km)	1.67	0.25	1.51	0.4	0.47	1.06	0.96	0.19	0.15	0.38	0.78	0.07	0.67	1	0.79	0.11	1.18	2.8	4.79	2.57	4.29	3.26	1.45	2.28	0.21	0.37	0.39	0.51	1.38	0.32	7.34	0.29	1.57	1.8	5.41	1.1	7.02	2.35	0.14	1.63	0.97	0.83	0.85	0.29	1.19	69.04	1.53	9.01
1992-1997	(Grounded, km)	-0.09	0.19	0.27	0.01	0.45	0.96	-0.01	0.11	0.12	0.03	-0.17	-0.07	-0.11	-0.13	-0.06	-0.07	-0.05	0.49	1.83	0.34	-6.34	-0.04	0.13	0.03	0.08	0.08	0.05	0.05	0.22	0.08	-0.07	0.08	0.18	1.09	0.71	0.09	2.45	1.29	0.02	0.04	-0.25	-0.17	0.05	0.03	0.32	4.24	0.09	-0.16
1998-2007	(Grounded, km)	1.45	0.07	-0.06	0.03	0.02	-0.15	0.47	0.02	-0.01	0.17	0.84	0.11	0.54	0.73	0.48	0.14	0.44	0.44	1.44	1.02	5.64	0.77	1.13	0.21	-0.02	0.16	0.32	0.22	0.48	0.19	4.2	0.17	0.34	0.19	4.08	0.84	2.19	0.87	0.1	0.68	0.81	-0.06	0.21	0.16	0.39	32.46	0.72	5.65
2008-2017	(Grounded, km)	0.3	0	1.3	0.37	0.01	0.25	0.5	0.05	0.04	0.18	0.11	0.03	0.24	0.41	0.37	0.05	0.78	1.87	1.52	1.2	4.99	2.52	0.19	2.04	0.15	0.14	0.03	0.24	0.68	0.06	3.22	0.04	1.05	0.52	0.61	0.17	2.37	0.19	0.02	0.91	0.4	1.07	0.6	0.11	0.48	32.38	0.72	3.52
Thermal Forcing:
Ocean Model Sample Area	(See Figure 1)	CE5	CE5	CE5	CE5	CE5	CE5	CE5	CE5	CE5	CE5	CE5	CE5	CE5	CE5	CE5	CE5	CE4	CE4	CE4	CE4	CE4	CE4	CE3	CE3	CE3	CE2	CE2	CE2	CE2	CE2	CE2	CE2	CE2	CE2	CE2	CE2	CE2	CE1	CE1	CE1	CE1	CE1	SE6	SE6	SE6	--	--	--
Mean TF
1992-2017	(degrees C)	1.41	-0.32	2.23	0.17	1.68	0.16	0.2	0.82	0.88	0.28	0.1	0.07	0.18	0.13	0	0.1	1.84	0.44	0.66	0.35	0.5	0.72	0.1	0.61	2.34	-0.45	-0.06	2.93	-5.17	0.02	3	3.13	2.96	2.44	5.88	6.51	5.89	1.68	0	-1.8	3.74	3.52	7.12	4.74	6.97	--	1.53	--
1992-1997	(degrees C)	-0.12	-0.48	1.47	0	1.26	0.1	0.02	0.65	0.61	0.04	0.03	0.01	0.01	0	0	0	1.64	0.06	0.36	0.05	0.15	0.34	0.13	0.45	1.32	-0.64	-0.35	4.45	-3.71	0	2.32	2.3	3.21	3.95	4.64	5.8	5.52	1.59	0.01	-2.72	2.89	2.62	6.68	6.29	6.69	--	1.33	--
1998-2007	(degrees C)	0.89	-0.41	2.18	0.06	1.71	0.18	0.24	0.83	0.87	0.35	0.08	0.12	0.23	0.11	0	0.05	1.86	0.54	0.69	0.41	0.58	0.76	0.18	0.62	2.51	-0.41	-0.06	4.59	-5.6	0	2.94	3.41	3.05	2.47	5.66	6.77	5.91	1.67	0	-2.17	4.02	3.89	7.47	5.66	7.33	--	1.61	--
2008-2017	(degrees C)	2.79	-0.16	2.72	0.32	1.87	0.19	0.25	0.9	1.04	0.33	0.16	0.06	0.27	0.24	0	0.24	1.93	0.55	0.8	0.46	0.7	0.88	0	0.65	2.72	-0.34	0.07	0.11	-5.37	0.07	3.46	3.23	2.7	1.96	6.8	6.55	6.13	1.8	0	-0.9	3.87	3.58	7	2.92	6.73	--	1.56	--
Subglacial Discharge:
Mean Qsg
1992-2017	(10^6 m^3/day)	0.91	0.45	6.44	7.7	4.48	3.69	1.27	1.03	1.79	2.26	2.49	0.2	0.52	0.36	0.72	1.09	12.02	2.37	1.54	1.52	5.38	4.18	4.71	1.6	11.34	3.64	4.22	1.09	0.53	1.53	7.14	2.94	1.66	1.92	2.12	1.31	1.59	1.66	0.52	0.22	0.93	3.76	4.1	0.67	0.99	--	2.72	--
1992-1997	(10^6 m^3/day)	0.62	0.38	5.15	5.9	3.31	2.68	0.93	0.76	1.12	1.45	1.69	0.1	0.34	0.27	0.62	0.82	8.57	1.91	1.19	1.13	4.33	2.82	2.95	1.26	6.96	2.68	3.16	1.03	0.4	1.16	4.44	2.61	1.21	1.36	1.57	0.97	1.16	1.29	0.41	0.15	0.65	2.73	3.58	0.55	0.87	--	1.98	--
1998-2007	(10^6 m^3/day)	0.91	0.46	6.56	7.93	4.63	3.85	1.3	1.11	1.92	2.5	2.65	0.22	0.56	0.38	0.8	1.15	12.49	2.46	1.56	1.53	5.52	4.21	4.81	1.64	11.49	3.74	4.29	1.18	0.51	1.57	7.33	2.96	1.71	1.98	2.18	1.36	1.61	1.68	0.53	0.23	0.95	3.76	4.19	0.69	1.04	--	2.8	--
2008-2017	(10^6 m^3/day)	1.06	0.49	7	8.45	4.95	4.04	1.4	1.1	2.01	2.43	2.77	0.23	0.58	0.39	0.7	1.17	13.31	2.52	1.71	1.73	5.84	4.86	5.53	1.73	13.52	4.07	4.71	1.01	0.61	1.66	8.3	3.09	1.81	2.14	2.33	1.43	1.77	1.83	0.57	0.25	1.06	4.33	4.28	0.72	1.02	--	3.03	--
Mean Cross-sectional Area	(km^2)	0.77	0	2.47	0	0.55	0.54	0.07	0.37	0.62	0.01	0.23	0.02	0	0.01	0	0	0.25	0.03	0.04	0.06	0.11	0.08	0	0.01	2.5	0.18	0.09	0.02	0.02	0	3.46	1.63	0.23	0.01	0.63	0.75	1.12	0.04	0	0	0.48	1.18	0.29	0.02	0.19
Ice Front Undercutting:
Mean Undercutting Rate
1992-2017	(m/d)	0.38	0.02	0.65	0.03	0.42	0.03	0.04	0.15	0.16	0.05	0.02	0.01	0.04	0.03	0	0.02	0.41	0.14	0.14	0.11	0.1	0.15	0.02	0.12	0.66	0.07	0.1	0.64	0.01	0	0.93	0.76	0.62	0.51	1.65	1.98	1.55	0.36	0	0.07	1.07	0.92	2.19	1.14	1.82	--	0.45	--
1992-1997	(m/d)	0.02	0	0.38	0	0.28	0.02	0	0.11	0.1	0.01	0	0	0.01	0	0	0	0.32	0.05	0.07	0.05	0.02	0.06	0.03	0.09	0.32	0.08	0.11	0.98	0	0	0.65	0.52	0.68	0.85	1.04	1.55	1.53	0.32	0	0	0.76	0.63	2.05	1.49	1.74	--	0.38	--
1998-2007	(m/d)	0.23	0.01	0.64	0.01	0.43	0.03	0.04	0.15	0.17	0.06	0.01	0.02	0.04	0.02	0	0.01	0.41	0.16	0.14	0.12	0.12	0.16	0.04	0.12	0.71	0.07	0.1	1.01	0	0	0.91	0.83	0.64	0.51	1.47	2.06	1.52	0.36	0	0.04	1.17	1.03	2.34	1.39	1.95	--	0.47	--
2008-2017	(m/d)	0.73	0.04	0.83	0.06	0.47	0.03	0.05	0.17	0.2	0.06	0.03	0.01	0.05	0.05	0	0.05	0.45	0.16	0.17	0.13	0.13	0.19	0	0.13	0.8	0.07	0.1	0.02	0.02	0.01	1.1	0.79	0.57	0.42	2.15	2.11	1.63	0.41	0	0.14	1.13	0.95	2.12	0.69	1.72	--	0.47	--
Mean Undercutting Rate Uncertainty	(%)	25.5996	31.5809	26.1169	174.009	36.5862	138.344	66.1231	48.449	49.059	293.795	142.727	562.635	448.568	606.394	NaN	4349.99	92.4507	203.077	140.971	109.637	154.862	188.054	954.704	209.289	52.0324	217.482	197.712	143.132	167.433	92.7643	76.8833	72.3153	95.7987	433.108	65.6007	44.0323	51.9366	177.735	202.979	43.1614	31.9925	34.853	23.3806	145.433	23.9448	--		--
Ice Velocity and Mass Balance:
Flux Basin	Mouginot et al 2019 (1)	F_GRAAE	CHARCOT	DAUGAARD-JENSEN	EIELSON_HARE_FJORD-ROLIGE	EIELSON_HARE_FJORD-ROLIGE	VESTFJORD	GEIKIE_UNNAMED_VESTFORD_S	GEIKIE_UNNAMED_VESTFORD_S	MAGGA_DAN_GLETSCHER	SYDBR	BREDEGLETSJER	GEIKIE3	GEIKIE3	GEIKIE3	GEIKIE3	GEIKIE3	DENDRITGLETSCHER	GEIKIE7	GEIKIE6	GEIKIE6	SORTEBRAE	BORGGRAVEN	KRONBORG	ROSENBORG	KONG_CHRISTIAN	SORGENFRI	FREDERIKSBORG_GLETSCHER	COURTAULD	STYRTE	NORDFJORD	KANGERLUSSUAQ	POLARIC-DECEPTION_O_N	POLARIC-DECEPTION_O_N	UNNAMED_POLARIC_S	UNNAMED_DECEPTION_O_CN_CS	UNNAMED_DECEPTION_O_CN_CS	UNNAMED_UUNARTIT_ISLANDS	KRUUSE_FJORD	KRUUSE_FJORD	LAUBE_GLETSCHER	UNNAMED_LAUBE_S	KIV_STEENSTRUP_NODRE_BRAE	KNUD-RASMUSSEN	KNUD-RASMUSSEN	KNUD-RASMUSSEN
Mean Discharge	(Gt/yr, 1992-2017)	1	0.1	8.9	1	1	3.3	0.45	0.45	2.3	0.2	0.4	0.025	0.025	0.025	0.025	0.025	0.3	0	0	0	0	0.5	0.8	0.2	3.6	0.2	0.9	0	0.3	0	25.3	2.56	0.64	0.9	5.6	5.6	4.3	2.8	0.7	0.2	1.3	3.8	0	0	0	79.73	1.77	26.3
Mean Mass Balance	(Gt/yr, 1992-2017)	-0.130769	-0.0461538	1.28462	-0.430769	-0.430769	0.142308	-0.151923	-0.151923	-0.238462	-0.115385	-0.103846	-0.105288	-0.105288	-0.105288	-0.105288	-0.105288	-1.23846	-0.346154	-0.148077	-0.148077	-0.411538	-0.330769	-0.515385	-0.35	-1.13846	-0.457692	-0.380769	-0.142308	-0.0538462	-0.130769	-6.25	-0.387692	-0.0969231	-0.307692	-0.994231	-0.994231	-0.461538	-1.18154	-0.295385	-0.0807692	-0.5	-1.56923	-0.220769	-0.0315385	-0.0630769	-20.13	-0.45	-6.38
Reference SMB 1961-1990	(Gt/yr, 1961-1990)	0.959677	0.102258	9.92935	1.02726	1.02726	3.47323	0.430161	0.430161	2.12419	0.217419	0.4	0.030121	0.030121	0.030121	0.030121	0.030121	0.17871	-0.182581	-0.0304032	-0.0304032	0.02	0.513548	0.811935	0.22	3.96613	0.144839	0.959355	-0.0870968	0.279032	0.0758065	19.1919	2.58839	0.647097	0.810645	4.87952	4.87952	4.04032	1.85806	0.464516	0.243226	0.981613	2.71484	-0.0359032	-0.00512903	-0.0102581	70.36		20.15
		1	1	1	0.5	0.5	1	0.5	0.5	1	1	1	0.125	0.125	0.125	0.125	0.125	1	1	0.25	0.25	1	1	1	1	1	1	1	1	1	1	1	0.8	0.2	1	0.5	0.5	1	0.8	0.2	1	1	1	0.7	0.1	0.2
[truncated: 1 more columns]

## Sheet: NE
Statistic	(Units)			<-- Scroll -->					<-- Scroll -->
Glacier	(Popular Name)	Nioghalvfjerdsfjorden (79 N)	Zachariae Isstrom	Kofoed-Hansen Brae	Storstrommen	Soranerbraeen	Heinkel Gl.	Waltershausen Gl.	Adolf Hoel Gl.	Gerard de Geer Gl.	Jaette Gl.	Nordenskiold Gl.	Hisinger Gl.	Total	Mean	Total (DW Only)	Mean (DW Only)
Metadata:
Glacier	(Greenlandic Name)	N/A	N/A	N/A	N/A	N/A	N/A	N/A	N/A	N/A	N/A	N/A	N/A
Coast		NE	NE	NE	NE	NE	NE	NE	NE	NE	NE	NE	NE	NE	NE	NE	NE
Categorization		FE	FE	SR	FE	NC	NC	SC	NC	SC	NC	NC	NC	--	--	--	--
Summative Overview:
Mass Balance Components: Cumulative Anomalies 1992-2017
Qr	(km)	1.56	5.15	3.01	11.21	0.41	0.85	0.33	0.93	0.14	0.58	0.16	1.2	--	2.13	--	--
Qf	(km)	0.16	1.43	-0.24	-5.23	-0.08	-1.6	0	-3.12	-0.18	-1.22	-0.61	0.18	--	-0.88	--	--
Qm	(km)	0.09	1.02	--	0.96	--	--	0.17	--	0.32	--	--	--	--	0.51	--	--
Qs	(km)	0.45	7.37	0	0	0	0	0	0	0	0	0	0	--	0.65	--	--
Qc (Inferred)	(km)	--	--	--	--	--	--	0.16	--	-0.36	--	--	--	--	-0.1	--	--
Reference Values: Rates 1992-1997
qm	(m/d)	0.11	0.79	--	0.16	--	--	0.02	--	0.02	--	--	--	--	0.22	--	--
qf	(m/d)	0.52	3.07	0.07	0.78	0.14	0.43	0.33	1.15	1.11	0.7	0.84	0.63	--	0.81	--	--
qc	(m/d)	--	--	--	--	--	--	--	--	--	--	--	--	--	#DIV/0!	--	--
Relative Magnitudes
Qm vs Qr	(%)	5.77	19.81	--	8.56	--	--	51.52	--	228.57	--	--	--	--	62.85	--	--
Qs vs Qr	(%)	28.85	143.11	0	0	0	0	0	0	0	0	0	0	--	14.33	--	--
Qc vs Qr	(%)	--	--	--	--	--	--	--	--	--	--	--	--	--	#DIV/0!	--	--
Qm vs Ablation Anomaly	(%)	--	--	--	#VALUE!	--	--	51.52	--	-800	--	--	--	--	#VALUE!	--	--
Qs vs Ablation Anomaly	(%)	--	--	--	--	--	--	--	--	--	--	--	--	--	#DIV/0!	--	--
Qc vs Ablation Anomaly	(%)	--	--	--	--	--	--	--	--	--	--	--	--	--	#DIV/0!	--	--
Bathymetry:
Mean Depth	(m)	162	481	76	162	2	2	91	2	28	55	41	1	--	92	--	--
Min Depth	(m)	110	365	40	4	0	0	70	0	21	22	24	0	--	55	--	--
Quality		Moderate	Moderate	High	Moderate	Moderate	Moderate	Moderate	Poor	Poor	Poor	Poor	Poor	--
Retreat:
Areal
1992-2017	(Grounded, km2)	50.08	113.6	31.92	167.47	1.37	1.61	3.48	2.9	0.53	1.31	0.37	2.43	377.07	31.42	--	--
1992-1997	(Grounded, km2)	12.2	7.05	9.93	38.9	0.03	-0.15	-0.15	-0.09	0.43	-0.1	-0.04	0.06	68.07	5.67	--	--
1998-2007	(Grounded, km2)	12.26	35.3	13.68	67.66	0.24	0.88	1.3	1.32	0	0.21	0.52	1.07	134.44	11.2	--	--
2008-2017	(Grounded, km2)	25.62	71.25	8.31	60.91	1.1	0.88	2.32	1.68	0.09	1.2	-0.11	1.3	174.55	14.55	--	--
Mean Fjord Width	(km)	32.17	22.08	10.59	14.94	3.31	1.89	10.42	3.13	3.86	2.24	2.37	2.03
Linear
1992-2017	(Grounded, km)	1.56	5.15	3.01	11.21	0.41	0.85	0.33	0.93	0.14	0.58	0.16	1.2	25.53	2.13	--	--
1992-1997	(Grounded, km)	0.38	0.32	0.94	2.6	0.01	-0.08	-0.01	-0.03	0.11	-0.04	-0.02	0.03	4.21	0.35	--	--
1998-2007	(Grounded, km)	0.38	1.6	1.29	4.53	0.07	0.46	0.12	0.42	0	0.09	0.22	0.53	9.71	0.81	--	--
2008-2017	(Grounded, km)	0.8	3.23	0.79	4.08	0.33	0.47	0.22	0.54	0.02	0.54	-0.05	0.64	11.61	0.97	--	--
Thermal Forcing:
Ocean Model Sample Area	(See Figure 1)	NE4	NE4	NE3	NE3	NE3	NE3	NE2	NE2	NE1	NE1	NE1	NE1	--	--	--	--
Mean TF
1992-2017	(degrees C)	0.75	3.62	0.13	1.21	0.17	0.16	0.26	0.04	0.3	0.4	0.35	0.34	--	0.64	--	--
1992-1997	(degrees C)	0.68	3.38	0.08	0.78	0.08	0.08	0.15	0.02	0.1	0.28	0.18	0	--	0.48	--	--
1998-2007	(degrees C)	0.78	3.6	0.2	1.24	0.21	0.08	0.28	0.08	0.31	0.41	0.36	0.4	--	0.66	--	--
2008-2017	(degrees C)	0.78	3.76	0.08	1.44	0.18	0.3	0.32	0	0.38	0.46	0.45	0.48	--	0.72	--	--
Subglacial Discharge:
Mean Qsg
1992-2017	(10^6 m^3/day)	10.46	7.69	3.98	22.35	2.97	0.56	6.92	3.45	2.86	1.91	1.66	1.8	--	5.55	--	--
1992-1997	(10^6 m^3/day)	5.68	5.24	3.24	17.39	2.07	0.49	5.72	2.1	2.14	1.41	1.21	1.44	--	4.01	--	--
1998-2007	(10^6 m^3/day)	10.16	7.36	3.83	21.55	2.97	0.58	7.07	3.53	2.92	2	1.66	1.81	--	5.45	--	--
2008-2017	(10^6 m^3/day)	14.39	9.72	4.63	26.55	3.57	0.58	7.43	4.15	3.18	2.09	1.89	1.98	--	6.68	--	--
Mean Cross-sectional Area	(km^2)	13.07	20.78	0.98	3.06	0	0	1.08	0	0.14	0.13	0.06	0
Ice Front Undercutting:
Mean Undercutting Rate
1992-2017	(m/d)	0.12	0.9	0.02	0.26	0.03	0.03	0.04	0.01	0.05	0.06	0.06	0.06	--	0.14	--	--
1992-1997	(m/d)	0.11	0.8	0.01	0.15	0.01	0.01	0.02	0	0.01	0.04	0.03	0	--	0.1	--	--
1998-2007	(m/d)	0.13	0.88	0.03	0.27	0.04	0.01	0.05	0.01	0.05	0.07	0.06	0.08	--	0.14	--	--
2008-2017	(m/d)	0.13	0.98	0.01	0.32	0.03	0.05	0.05	0	0.07	0.08	0.08	0.09	--	0.16	--	--
Mean Undercutting Rate Uncertainty	(%)	34.5791	17.9762	212.353	42.9622	319.13	114.93	54.8513	1018.19	197.071	213.427	223.84	585.749	--		--
Ice Velocity and Mass Balance:
Flux Basin	Mouginot et al 2019 (1)	NIOGHALVFJERDSFJORDEN	ZACHARIAE_ISSTROM	STORSTROMMEN	STORSTROMMEN	SORANERBRAEEN-EINAR_MIKKELSEN-HEINKEL-TVEGEGLETSCHER-PASTERZE	SORANERBRAEEN-EINAR_MIKKELSEN-HEINKEL-TVEGEGLETSCHER-PASTERZE	WALTERSHAUSEN	ADOLF_HOEL	GERARD_DE_GEER	JAETTEGLETSCHER	NORDENSKIOLD_NE	HISINGER_GLETSCHER
Mean Discharge	(Gt/yr, 1992-2017)	12	11.6	0.005	0.095	0.2	0.2	1	0.6	1.5	0.4	0.4	0	28	2.33	--	--
Mean Mass Balance	(Gt/yr, 1992-2017)	-2.62308	-1.83462	0.0157692	0.299615	-0.2	-0.2	0.280769	-0.169231	0.107692	-0.0692308	-0.0884615	-0.0884615	-4.57	-0.38	--	--
Reference SMB 1961-1990	(Gt/yr, 1961-1990)	9.80871	9.0471	0.0836613	1.58956	0.174839	0.174839	1.21129	0.672903	1.58742	0.442258	0.385484	0.0187097	25.2		--
		1	1	0.05	0.95	0.5	0.5	1	1	1	1	1	1

## Sheet: N
Statistic	(Units)			<-- Scroll -->					<-- Scroll -->					<-- Scroll -->					<-- Scroll -->					<-- Scroll -->					<-- Scroll -->
Glacier	(Popular Name)	Hagen Br.	Academy Gl.	Marie Sophie Gl.	Adams Gl.	Naravana Gl.	Jungersen Gl.	Brikkerne Gl.	C.H. Ostenfeld Gl.	Ryder Gl.	Steensby Gl.	Newman Gl.	Petermann Gl.	Humboldt Gl.	Dodge Gl.	Storm Gl.	Diebitsch Gl.	Morris Jesup Gl.	Verhoeff Gl.	Bowdoin Gl.	Hubbard Gl.	Hart Gl.	Sharp Gl.	Melville Gl.	Farquhar Gl.	Tracy Gl.	Heilprin Gl.	Leidy Gl.	Harald Moltke Br.	Total	Mean	Total (DW Only)	Mean (DW Only)
Metadata:
Glacier	(Greenlandic Name)	N/A	N/A	N/A	N/A	N/A	N/A	N/A	N/A	N/A	N/A	N/A	N/A	Sermersuaq	Itilliarsuk	N/A	Arfalluarfiup Sermia	Neqip Sermia	Qinnguata Sermia	Kangerluarsuup Sermia	Quinisut Sermiat	Paarnarsuit Sermiat	Toornaarsulissuup Sermii	Toornaarsulissuup Sermii	Tuttulipaluup Sermia	Qeqertaarsuusarsuup Sermia	Qaqujaarsuup Sermia	N/A	Ullip Sermia
Coast		N	N	N	N	N	N	N	N	N	N	N	N	N	N	N	N	N	N	N	N	N	N	N	N	N	N	N	N	N	N	N	N
Categorization		FE	SR	DW	NC	NC	NC	SC	FE	FE	FE	NC	FE	DW	NC	NC	NC	NC	NC	DW	NC	NC	NC	NC	SC	DW	DW	NC	DW	--	--	--	--
Summative Overview:
Mass Balance Components: Cumulative Anomalies 1992-2017
Qr	(km)	0	2.52	1.04	1.32	2.58	4.37	0.6	0.53	10.02	-0.71	0.7	1.66	3.16	0.71	0.42	1.61	0.96	0.51	1.62	0.96	0.82	0.58	1.08	3.33	8.01	0.88	0.9	3.8	--	1.93	--	3.09
Qf	(km)	2.38	0.34	-0.58	-0.25	-0.52	0.47	-0.51	0.41	0.47	0.69	-0.08	1.93	0.449133	0.14	-0.06	0.65	-0.41	-1.29	2.01	0.13	0.43	3.76	2.17	1.79	7.55	4.27	-0.17	2.5	--	1.02	--	2.7
Qm	(km)	0.67	--	0.67	--	--	--	0.03	1.56	1.24	0.52	--	2.89	1.62	--	--	--	--	--	1.13	--	--	--	--	1.53	2.17	2.15	--	0.43	--	1.28	--	1.36
Qs	(km)	0	0.62	0.19	0	0	0	0	0	0.32	0	0	1.1	0.66	0	0	0	0	0	0	0	0	0	0	0	1.91	0	0	0	--	0.17	--	0.46
Qc (Inferred)	(km)	--	--	-0.4	--	--	--	--	--	--	--	--	--	1.33	--	--	--	--	--	2.5	--	--	--	--	--	11.48	3	--	5.87	--	3.96	--	3.96
Reference Values: Rates 1992-1997
qm	(m/d)	0	--	0.12	--	--	--	0	0	0.39	0.04	--	0.2	0.01	--	--	--	--	--	0.05	--	--	--	--	0.12	0.07	0.09	--	0.02	--	0.09	--	0.06
qf	(m/d)	0.04	0.67	0.38	0.33	0.15	0.13	0.74	1.8	1.01	0.39	0.05	1.76	0.76	0.06	0.05	0.37	0.38	0.52	0.32	0.21	0.28	0.42	1.98	0.54	1.93	1.53	0.34	0.48	--	0.63	--	0.9
qc	(m/d)	--	--	0.26	--	--	--	--	--	--	--	--	--	0.75	--	--	--	--	--	0.27	--	--	--	--	--	1.86	1.44	--	0.46	--	0.84	--	0.84
Relative Magnitudes
Qm vs Qr	(%)	#DIV/0!	--	64.42	--	--	--	5	294.34	12.38	-73.24	--	174.1	51.27	--	--	--	--	--	69.75	--	--	--	--	45.95	27.09	244.32	--	11.32	--	#DIV/0!	--	78.03
Qs vs Qr	(%)	#DIV/0!	24.6	18.27	0	0	0	0	0	3.19	0	0	66.27	20.89	0	0	0	0	0	0	0	0	0	0	0	23.85	0	0	0	--	#DIV/0!	--	10.5
Qc vs Qr	(%)	--	--	-38.46	--	--	--	--	--	--	--	--	--	42.09	--	--	--	--	--	154.32	--	--	--	--	--	143.32	340.91	--	154.47	--	132.78	--	132.78
Qm vs Ablation Anomaly	(%)	--	--	145.65	--	--	--	--	--	--	--	--	--	44.88	--	--	--	--	--	31.13	--	--	--	--	--	13.95	41.75	--	6.83	--	47.37	--	47.37
Qs vs Ablation Anomaly	(%)	--	--	41.3	--	--	--	--	--	--	--	--	--	18.28	--	--	--	--	--	0	--	--	--	--	--	12.28	0	--	0	--	11.98	--	11.98
Qc vs Ablation Anomaly	(%)	--	--	-86.96	--	--	--	--	--	--	--	--	--	36.84	--	--	--	--	--	68.87	--	--	--	--	--	73.78	58.25	--	93.17	--	40.66	--	40.66
Bathymetry:
Mean Depth	(m)	76	191	193	1	1	0	37	135	539	112	1	825	146	3	2	1	27	2	158	40	35	87	41	185	251	192	45	54	--	121	--	166
Min Depth	(m)	24	67	156	0	0	0	19	48	436	88	0	543	117	0	1	0	16	0	120	0	0	26	7	46	159	154	0	29	--	73	--	123
Quality		Poor	Poor	Poor	Poor	Poor	Poor	Poor	Poor	Moderate	Poor	Poor	Moderate	Moderate	Poor	Poor	Poor	Poor	Poor	Moderate	Moderate	Moderate	Moderate	Moderate	Moderate	Moderate	Moderate	Poor	Poor	--
Retreat:
Areal
1992-2017	(Grounded, km2)	0	20.8	3.85	3.27	5.87	11.94	2.57	4.15	85.24	-2.85	1.11	26.27	279.99	2.27	0.7	5.29	2.96	1.54	3.98	2.29	1.62	0.86	1.66	6.9	39.14	8.71	3.52	23.41	547.06	19.54	359.08	59.85
1992-1997	(Grounded, km2)	0	6.25	0.74	-0.24	2.3	-0.19	0.97	2.05	35.68	-0.03	0.42	0.39	15.06	--	-0.02	0.06	-0.01	0.16	-0.64	0.22	-0.06	0.01	1.18	0.48	0.58	-1.64	0.11	3.77	67.6	2.5	17.87	2.98
1998-2007	(Grounded, km2)	0	12.7	2.88	1	0.81	9.01	1	1.05	25.99	-0.04	0.13	1.97	120.53	1.11	0.36	2.32	0.56	0.36	0.47	0.93	0.47	0.54	0.06	4.74	27.38	5.86	1.29	6.18	229.66	8.2	163.3	27.22
2008-2017	(Grounded, km2)	0	1.85	0.24	2.52	2.76	3.12	0.61	1.05	23.57	-2.78	0.56	23.91	144.41	1.16	0.36	2.9	2.41	1.02	4.15	1.14	1.21	0.32	0.42	1.68	11.18	4.49	2.13	13.46	249.85	8.92	177.93	29.66
Mean Fjord Width	(km)	11.59	8.24	3.7	2.47	2.27	2.73	4.3	10.72	8.51	3.99	1.59	15.84	88.73	3.19	1.67	3.29	3.08	3.05	2.46	2.39	1.97	1.48	1.54	2.07	4.88	9.89	3.9	6.16
Linear
1992-2017	(Grounded, km)	0	2.52	1.04	1.32	2.58	4.37	0.6	0.53	10.02	-0.71	0.7	1.66	3.16	0.71	0.42	1.61	0.96	0.51	1.62	0.96	0.82	0.58	1.08	3.33	8.01	0.88	0.9	3.8	53.98	1.93	18.51	3.09
1992-1997	(Grounded, km)	0	0.76	0.2	-0.1	1.01	-0.07	0.23	0.26	4.19	-0.01	0.27	0.02	0.17	--	-0.01	0.02	0	0.05	-0.26	0.09	-0.03	0	0.77	0.23	0.12	-0.17	0.03	0.61	8.38	0.31	0.67	0.11
1998-2007	(Grounded, km)	0	1.54	0.78	0.4	0.36	3.3	0.23	0.13	3.05	-0.01	0.08	0.12	1.36	0.35	0.21	0.71	0.18	0.12	0.19	0.39	0.24	0.36	0.04	2.29	5.61	0.59	0.33	1	23.95	0.86	9.53	1.59
2008-2017	(Grounded, km)	0	0.22	0.06	1.02	1.21	1.14	0.14	0.13	2.77	-0.7	0.35	1.51	1.63	0.36	0.21	0.88	0.78	0.34	1.69	0.47	0.61	0.21	0.27	0.81	2.29	0.45	0.55	2.18	21.58	0.77	8.3	1.38
Thermal Forcing:
Ocean Model Sample Area	(See Figure 1)	N4	N4	N4	N3	N3	N3	N3	N3	N3	N3	N3	N2	N2	N1	N1	N1	N1	N1	N1	N1	N1	N1	N1	N1	N1	N1	N1	N1	--	--	--	--
Mean TF
1992-2017	(degrees C)	0.36	1.22	1.01	0	0	0	0.03	0.88	2.13	0.59	0	2.02	0.97	0.26	0.06	0.36	0.5	0.09	0.94	0.1	0.68	2.07	0.2	1.46	1.44	1.61	0.52	0.42	--	0.71	--	1.07
1992-1997	(degrees C)	0	0.41	0.75	0	0	0	0	0.02	1.8	0.31	0	0.97	-0.08	--	0	0.79	0.59	0	0.28	0.08	0.77	1.85	0.03	0.65	0.36	0.51	0.16	0.16	--	0.39	--	0.33
1998-2007	(degrees C)	0.08	1.04	0.89	0	0	0	0.04	0.41	2.01	0.54	0	2.05	1.02	0	0	0.03	0.62	0	1.25	0.24	0.64	2.37	0.14	1.62	1.56	1.93	0.66	0.62	--	0.71	--	1.21
2008-2017	(degrees C)	0.93	1.86	1.31	0	0	0	0.03	1.87	2.43	0.82	0	2.6	1.54	0.5	0.14	0.49	0.37	0.24	0.95	-0.01	0.68	1.92	0.45	1.74	1.87	1.92	0.57	0.36	--	0.91	--	1.32
Subglacial Discharge:
Mean Qsg
1992-2017	(10^6 m^3/day)	4.35	4.79	2.18	1.42	0.73	1.19	0.74	2.14	4.65	1.61	0.24	6.27	20.79	0.34	0.14	0.37	0.63	0.54	0.67	0.36	0.05	0.12	0.36	0.35	1.29	1.92	1.74	1.89	--	2.21	--	4.79
1992-1997	(10^6 m^3/day)	2.5	2.77	1.24	0.71	0.36	0.49	0.38	1.02	2.59	0.99	0.11	3.24	12.87	0.23	0.1	0.22	0.38	0.29	0.47	0.23	0.03	0.09	0.24	0.28	0.94	1.37	0.51	0.94	--	1.27	--	2.97
1998-2007	(10^6 m^3/day)	4.55	4.98	2.19	1.47	0.7	1.16	0.7	2.18	4.54	1.54	0.22	6.01	19.58	0.31	0.13	0.29	0.56	0.48	0.61	0.24	0.04	0.1	0.33	0.33	1.2	1.84	1.57	1.7	--	2.13	--	4.52
2008-2017	(10^6 m^3/day)	5.35	5.86	2.8	1.84	1	1.68	1.02	2.85	6.2	2.13	0.36	8.5	26.79	0.43	0.17	0.54	0.84	0.73	0.86	0.56	0.08	0.15	0.49	0.43	1.61	2.34	2.69	2.62	--	2.89	--	6.17
Mean Cross-sectional Area	(km^2)	1.11	1.82	0.84	0	0	0	0.22	2.58	5.77	0.77	0	28.76	15.63	0	0	0	0.09	0	0.44	0.08	0.07	0.14	0.06	0.47	2.33	2.11	0.1	0.35
Ice Front Undercutting:
Mean Undercutting Rate
1992-2017	(m/d)	0.06	0.25	0.19	0	0	0	0	0.16	0.52	0.1	0	0.5	0.18	0.05	0.01	0.06	0.09	0.02	0.17	0.03	0.1	0.39	0.07	0.28	0.29	0.32	0.09	0.07	--	0.14	--	0.2
1992-1997	(m/d)	0	0.06	0.13	0	0	0	0	0	0.39	0.04	0	0.19	0.01	NaN	0	0.14	0.1	0	0.04	0.02	0.12	0.33	0.04	0.11	0.06	0.08	0.02	0.02	--	0.07	--	0.06
1998-2007	(m/d)	0.01	0.21	0.17	0	0	0	0	0.07	0.5	0.09	0	0.49	0.18	0	0	0	0.11	0	0.23	0.05	0.09	0.46	0.07	0.32	0.31	0.39	0.11	0.1	--	0.14	--	0.23
2008-2017	(m/d)	0.17	0.41	0.26	0	0	0	0	0.35	0.63	0.14	0	0.69	0.29	0.09	0.03	0.09	0.06	0.04	0.17	0.02	0.1	0.35	0.09	0.34	0.39	0.39	0.1	0.05	--	0.19	--	0.26
Mean Undercutting Rate Uncertainty	(%)	35.8136	24.1026	26.2287	2400.35	1433.47	802.126	245.956	27.6794	22.9719	39.6226	274.917	17.0895	21.3485	253.36	328.025	713.282	106.898	28.8787	51.9519	76.3248	67.445	29.0149	80.11	37.9715	36.4461	33.6695	65.0364	99.8244	--		--
Ice Velocity and Mass Balance:
Flux Basin	Mouginot et al 2019 (1)	HAGEN_BRAE	ACADEMY	MARIE_SOPHIE_GLETSCHER	JUNGERSEN_HENSON_NARAVANA	JUNGERSEN_HENSON_NARAVANA	JUNGERSEN_HENSON_NARAVANA	BRIKKERNE_GLETSCHER	OSTENFELD_GLETSCHER	RYDER_GLETSCHER	STEENSBY_GLETSCHER	NEWMAN_BUGT	PETERMANN_GLETSCHER	HUMBOLDT_GLETSCHER	STORM	STORM	DIEBITSCH	MORRIS_JESUP	VERHOEFF	BOWDOIN	HUBBARD	HART	SHARP	MELVILLE_GLETSCHER	FARQUHAR_GLETSCHER	TRACY_GLETSCHER	HEILPRIN_GLETSCHER	LEIDY-MARIE-SERMIARSUPALUK	HARALD_MOLTKE_BRAE
Mean Discharge	(Gt/yr, 1992-2017)	0.7	0.7	0.1	0	0	0	0.1	1.6	3.1	0.2	0	10.8	4.2	0	0	0.2	0.2	0.1	0.1	0	0	0.1	0.4	0.5	1.6	1.2	0	0.5	26.4	0.94	7.7	1.28
Mean Mass Balance	(Gt/yr, 1992-2017)	-0.203846	-0.688462	-0.834615	-0.302262	-0.302262	-0.302262	-0.0538462	-0.203846	-0.611538	-0.576923	-0.338462	-1.60385	-4.33077	-0.0480769	-0.0480769	-0.111538	-0.107692	-0.0192308	-0.0230769	-0.0230769	0	-0.00769231	-0.0807692	-0.380769	-0.788462	0.288462	-0.326923	-0.573077	-12.6	-0.45	-6.26	-1.04
Reference SMB 1961-1990	(Gt/yr, 1961-1990)	1.09935	0.607419	-0.0354839	0.0118161	0.0118161	0.0118161	0.117097	1.64065	3.04677	0.0848387	0.121935	9.46935	1.73032	-0.0277419	-0.0277419	0.0896774	0.140323	0.0887097	0.07	0.0106452	0.0193548	0.096129	0.373871	0.119355	0.865806	1.51258	0.193226	0.154839	21.6		4.3
		1	1	1	0.333	0.333	0.333	1	1	1	1	1	1	1	0.5	0.5	1	1	1	1	1	1	1	1	1	1	1	1	1

## Sheet: NW
Statistic	(Units)			<-- Scroll -->					<-- Scroll -->					<-- Scroll -->					<-- Scroll -->					<-- Scroll -->					<-- Scroll -->					<-- Scroll -->					<-- Scroll -->					<-- Scroll -->					<-- Scroll -->
Glacier	(Popular Name)	Savissuaq Gl. WWWW	Savissuaq Gl. WWW	Savissuaq Gl. WW	Savissuaq Gl. W	Savissuaq Gl.	Helland Gl. W	Helland Gl.	Helland Gl. E	Yngvar Nielsen Gl. W	Yngvar Nielsen Gl.	Mohn Gl.	Carlos Gl. W	Carlos Gl.	Gade Gl.	Morell Gl. W	Morell Gl.	Docker Smith Gl. W	Docker Smith Gl.	Docker Smith Gl. E	Rink Gl. W	Rink Gl.	Rink Gl. S	Issuusarsuit Se.	Kong Oscar Gl. NN	Kong Oscar Gl. N	Kong Oscar Gl.	Nordenskiold Gl. N	Nordenskiold Gl.	Nansen Gl.	Nansen Gl. S	Sverdrup Gl.	Dietrichson Gl.	Steenstrup Gl.	Kjer Gl. N	Kjer Gl.	Hayes Gl. North	Hayes Gl.	Hayes Gl. NN	Hayes Gl. N	Hayes Gl. M	Hayes Gl. SS	Alison Gl.	Illullip Se.	Cornell Gl. N	Cornell Gl.	Ussing Br. N	Ussing Br.	Qeqertarsuup Se.
Metadata:
Glacier	(Greenlandic Name)	N/A	N/A	N/A	N/A	N/A	Savissuup Sermia	N/A	N/A	N/A	N/A	Appaliarsulipaluup Sermia	N/A	N/A	Innaqqissorsuup Oqquani Sermeq	N/A	N/A	N/A	Qeqertat Timaanni Sermeq	N/A	N/A	N/A	N/A	Issuusarsuit Sermiat	N/A	N/A	Nuussuup Sermia	N/A	N/A	N/A	N/A	N/A	N/A	Sermersuaq	N/A	N/A	N/A	Tuttulikassaap Sermia	N/A	N/A	N/A	N/A	Nunatakassaap Sermia	Illullip Sermia	N/A	Ikissuup Sermersua	Sermeq Avannarleq	Sermeq Kujalleq	Qeqertarsuup Sermia
Coast		NW	NW	NW	NW	NW	NW	NW	NW	NW	NW	NW	NW	NW	NW	NW	NW	NW	NW	NW	NW	NW	NW	NW	NW	NW	NW	NW	NW	NW	NW	NW	NW	NW	NW	NW	NW	NW	NW	NW	NW	NW	NW	NW	NW	NW	NW	NW	NW
Categorization		DW	DW	NC	CR	DW	NC	NC	DW	DW	DW	SC	NC	DW	CR	DW	NC	DW	DW	DW	SC	DW	CR	DW	DW	DW	DW	SC	DW	DW	CR	DW	DW	DW	DW	SR	DW	DW	DW	DW	DW	DW	FE	CR	DW	CR	CR	CR	DW
Summative Overview:
Mass Balance Components: Cumulative Anomalies 1992-2017
Qr	(km)	5.25	2.58	1.74	0.94	4.83	2.16	1.54	1.32	0.25	4.19	0.84	1.61	2.21	0.32	4.45	4.59	6.76	3.79	0.43	1.09	3.55	0.76	1.08	2.19	3.49	4.17	0.61	3.17	2.79	0.17	5.82	2.51	4.05	4.4	7.99	1.73	1.63	1.11	1.99	0.84	6.17	5.1	1.28	1.11	0.94	0.77	0.48	1.38
Qf	(km)	4.09	1.31	0.58	-0.84	1.66	-0.54	1.32	1.46	3.06	1.74	-0.4	1.72	4.32	-1.4	3.58	6.15	4.99	0.53	-0.22	-0.02	0.03	5.79	1.16	1.67	2.36	0.36	0.97	1.06	0.56	-0.35	8.92	4.1	2.62	-0.46	3.07	-0.41	0.61	0.81	0.69	2.8	0.96	6.54	1.96	0.56	0.48	0.49	0.39	1.24
Qm	(km)	1.48	1.85	--	2.61	3.34	--	--	0.95	0.96	2.93	-0.07	--	1.72	3.69	1.9	--	4.46	2.85	1.19	0.21	1.81	3.45	2.86	2.66	1.9	4.46	0.36	3.23	3.24	1.88	2.9	3.39	3	2.1	--	2.78	3.13	1.12	3.11	2.96	1.88	0.05	3.72	1.07	2.99	3.7	3.64	2.99
Qs	(km)	2.15	0	0	0	0.79	0	0	0	0	1.96	0	0	0.51	0	1.64	77.92	1.83	2.12	0	0	2.55	0	2.41	0.51	0.98	1.11	0	0.46	1.11	0	0.76	0	0	0.15	0.21	0	0.23	0.47	0.79	0	0	7.66	0.03	0	0	0.05	0	0
Qc (Inferred)	(km)	5.71	2.04	--	--	2.36	--	--	1.83	2.35	1.04	--	--	4.3	--	4.49	--	5.46	-0.65	-0.98	--	-0.78	--	-3.03	0.69	2.97	-1.04	--	0.54	-1	--	11.08	3.22	3.67	1.69	--	-1.46	-1.12	0.33	-1.22	0.68	5.25	--	--	0.6	--	--	--	-0.37
Reference Values: Rates 1992-1997
qm	(m/d)	0.15	0.13	--	--	0.4	--	--	0.29	0.4	0.36	0.34	--	0.49	--	0.22	--	0.4	0.57	0.31	0.31	0.47	--	0.58	0.46	0.26	0.72	0.35	0.34	0.32	--	0.61	0.34	0.27	0.31	--	0.24	0.4	0.77	0.34	0.52	0.49	1.04	--	0.47	--	--	--	0.45
qf	(m/d)	0.38	0.43	0.42	0.84	0.82	0.18	0.26	0.49	1.57	1.74	0.19	0.63	2.03	3.54	0.41	0.84	2.03	1.29	1.49	0.5	1.71	4.54	1.69	1.1	1.48	6.67	1.57	1.21	2.29	1.07	2.86	2.34	2.07	0.95	1.92	1.57	4.77	1.47	1.55	4.13	0.59	3.5	5.06	0.38	1.02	2.16	3.23	1.29
qc	(m/d)	0.23	0.3	--	--	0.42	--	--	0.2	1.17	1.38	--	--	1.54	--	0.19	--	1.63	0.72	1.18	--	1.24	--	1.11	0.64	1.22	5.95	--	0.87	1.97	--	2.25	2	1.8	0.64	--	1.33	4.37	0.7	1.21	3.61	0.1	--	--	-0.09	--	--	--	0.84
Relative Magnitudes
Qm vs Qr	(%)	28.19	71.71	--	277.66	69.15	--	--	71.97	384	69.93	0	--	77.83	1153.13	42.7	--	65.98	75.2	276.74	19.27	50.99	453.95	264.81	121.46	54.44	106.95	59.02	101.89	116.13	1105.88	49.83	135.06	74.07	47.73	--	160.69	192.02	100.9	156.28	352.38	30.47	0.98	290.63	96.4	318.09	480.52	758.33	216.67
Qs vs Qr	(%)	40.95	0	0	0	16.36	0	0	0	0	46.78	0	0	23.08	0	36.85	1697.6	27.07	55.94	0	0	71.83	0	223.15	23.29	28.08	26.62	0	14.51	39.78	0	13.06	0	0	3.41	2.63	0	14.11	42.34	39.7	0	0	150.2	2.34	0	0	6.49	0	0
Qc vs Qr	(%)	108.76	79.07	--	--	48.86	--	--	138.64	940	24.82	--	--	194.57	--	100.9	--	80.77	-17.15	-227.91	--	-21.97	--	-280.56	31.51	85.1	-24.94	--	17.03	-35.84	--	190.38	128.29	90.62	38.41	--	-84.39	-68.71	29.73	-61.31	80.95	85.09	--	--	54.05	--	--	--	-26.81
Qm vs Ablation Anomaly	(%)	15.85	47.56	--	--	51.46	--	--	34.17	29	49.41	--	--	26.34	--	23.66	--	37.96	65.97	566.67	--	50.56	--	127.68	68.91	32.48	98.45	--	76.36	96.72	--	19.67	51.29	44.98	53.3	--	210.61	139.73	58.33	116.04	81.32	26.37	--	--	64.07	--	--	--	114.12
Qs vs Ablation Anomaly	(%)	23.02	0	--	--	12.17	--	--	0	0	33.05	--	--	7.81	--	20.42	--	15.57	49.07	0	--	71.23	--	107.59	13.21	16.75	24.5	--	10.87	33.13	--	5.16	0	0	3.81	--	0	10.27	24.48	29.48	0	0	--	--	0	--	--	--	0
Qc vs Ablation Anomaly	(%)	61.13	52.44	--	--	36.36	--	--	65.83	71	17.54	--	--	65.85	--	55.92	--	46.47	-15.05	-466.67	--	-21.79	--	-135.27	17.88	50.77	-22.96	--	12.77	-29.85	--	75.17	48.71	55.02	42.89	--	-110.61	-50	17.19	-45.52	18.68	73.63	--	--	35.93	--	--	--	-14.12
Bathymetry:
Mean Depth	(m)	134	139	119	174	164	4	93	93	109	207	54	5	207	269	102	107	282	290	122	85	215	176	233	233	104	553	89	207	213	118	264	250	212	178	167	139	339	397	237	334	263	605	325	115	177	263	242	167
Min Depth	(m)	97	85	0	122	102	0	21	49	85	148	29	0	161	235	44	0	207	104	98	50	114	102	173	148	65	365	59	149	187	97	165	200	170	130	134	107	271	225	177	221	147	289	274	64	146	210	196	123
Quality		High	High	High	Moderate	High	Poor	High	High	High	Moderate	High	Moderate	Moderate	High	Moderate	Moderate	High	High	Poor	Moderate	High	Moderate	Moderate	Moderate	Poor	Poor	Moderate	Moderate	Moderate	High	Moderate	High	Moderate	High	High	Moderate	Moderate	Moderate	High	Moderate	High	High	High	High	Moderate	Moderate	High	Moderate
Retreat:
Areal
1992-2017	(Grounded, km2)	25.87	7.87	5.16	5.15	31.98	5.84	6.34	3.11	0.51	16.78	10.22	3.74	8.56	1.72	6.81	10.1	28.23	20.61	1.14	1.56	14.4	1.75	6.29	7.02	12.52	16.57	1.94	26.65	26.7	1.49	37	7.75	39.93	20.68	62.31	27.92	7.72	4.3	6.12	4.67	27.36	22.16	6.1	2.34	4.96	3.96	1.86	6.24
1992-1997	(Grounded, km2)	0.4	0.24	-0.12	-0.36	0.93	0.61	0.26	0.18	-0.42	0.18	-0.15	-0.02	0.4	0.34	0.21	0.59	0.22	-0.2	-0.06	0.05	0.16	-0.35	-0.61	0.4	0.03	-11.08	-0.3	0.27	-3.94	0.35	-3.99	-0.57	1.27	1.02	8.69	-1.17	-0.08	-1.02	0.02	1.77	0.87	0	-0.73	-0.29	0.24	-0.12	-0.17	0.08
1998-2007	(Grounded, km2)	15.18	3.62	2.51	2.37	12.16	2.7	2.21	1.79	1	2.63	4.78	1.75	6.97	0.96	0.89	2.79	25.3	9.63	1.08	0.43	12.46	1.95	2.63	3.46	0.26	27.16	1.59	11.33	9.89	0.96	15.69	1.31	23.86	3.54	7.41	17.91	3.8	2.9	4.82	2.33	14.52	5.59	2.01	0.91	1.55	3.01	0.07	2.43
2008-2017	(Grounded, km2)	10.29	4.01	2.77	3.15	18.89	2.53	3.87	1.14	-0.06	13.98	5.59	2.01	1.19	0.42	5.7	6.73	2.71	11.17	0.12	1.08	1.78	0.15	4.28	3.16	12.22	0.5	0.64	15.05	20.75	0.18	25.31	7	14.81	16.12	46.22	11.19	4.01	2.42	1.28	0.57	11.97	16.58	4.82	1.72	3.17	1.06	1.96	3.74
Mean Fjord Width	(km)	4.92	3.05	2.97	5.47	6.62	2.71	4.11	2.35	2.04	4	12.14	2.33	3.88	5.41	1.53	2.2	4.18	5.44	2.64	1.42	4.06	2.31	5.81	3.21	3.59	3.98	3.17	8.4	9.58	8.56	6.36	3.08	9.86	4.7	7.8	16.13	4.74	3.87	3.08	5.56	4.44	4.35	4.78	2.1	5.26	5.15	3.87	4.51
Linear
1992-2017	(Grounded, km)	5.25	2.58	1.74	0.94	4.83	2.16	1.54	1.32	0.25	4.19	0.84	1.61	2.21	0.32	4.45	4.59	6.76	3.79	0.43	1.09	3.55	0.76	1.08	2.19	3.49	4.17	0.61	3.17	2.79	0.17	5.82	2.51	4.05	4.4	7.99	1.73	1.63	1.11	1.99	0.84	6.17	5.1	1.28	1.11	0.94	0.77	0.48	1.38
1992-1997	(Grounded, km)	0.08	0.08	-0.04	-0.07	0.14	0.23	0.06	0.08	-0.21	0.05	-0.01	-0.01	0.1	0.06	0.14	0.27	0.05	-0.04	-0.02	0.03	0.04	-0.15	-0.1	0.12	0.01	-2.79	-0.09	0.03	-0.41	0.04	-0.63	-0.18	0.13	0.22	1.11	-0.07	-0.02	-0.26	0.01	0.32	0.2	0	-0.15	-0.14	0.05	-0.02	-0.04	0.02
1998-2007	(Grounded, km)	3.08	1.19	0.84	0.43	1.84	1	0.54	0.76	0.49	0.66	0.39	0.75	1.8	0.18	0.58	1.26	6.06	1.77	0.41	0.3	3.07	0.84	0.45	1.08	0.07	6.83	0.5	1.35	1.03	0.11	2.47	0.43	2.42	0.75	0.95	1.11	0.8	0.75	1.56	0.42	3.27	1.28	0.42	0.43	0.29	0.58	0.02	0.54
2008-2017	(Grounded, km)	2.09	1.31	0.93	0.58	2.85	0.93	0.94	0.49	-0.03	3.49	0.46	0.86	0.31	0.08	3.73	3.05	0.65	2.05	0.05	0.76	0.44	0.07	0.74	0.99	3.41	0.13	0.2	1.79	2.17	0.02	3.98	2.27	1.5	3.43	5.93	0.69	0.85	0.62	0.42	0.1	2.7	3.81	1.01	0.82	0.6	0.21	0.51	0.83
Thermal Forcing:
Ocean Model Sample Area	(See Figure 1)	NW1	NW1	NW1	NW1	NW1	NW1	NW1	NW1	NW1	NW1	NW1	NW1	NW1	NW1	NW1	NW1	NW1	NW1	NW2	NW2	NW2	NW2	NW2	NW2	NW2	NW2	NW2	NW2	NW2	NW2	NW3	NW3	NW3	NW3	NW3	NW3	NW3	NW3	NW3	NW3	NW3	NW3	NW3	NW4	NW4	NW4	NW4	NW4
Mean TF
1992-2017	(degrees C)	1.62	1.71	2.22	2.51	3.4	-1.43	1.76	2.04	2.47	2.98	1.86	-1.66	3.14	3.24	2.14	2.42	3.45	3.7	2.24	1.83	3.02	2.75	3.81	3.31	2.29	4.16	2.02	3.09	3.07	2.44	3.61	2.95	2.72	2.58	2.6	2.66	3.05	3.81	2.99	3.46	3.12	3.69	3.37	2.8	3.09	3.15	3.11	3.32
1992-1997	(degrees C)	0.86	0.76	1.35	1.32	1.98	-1.6	1.34	1.56	2.03	1.75	1.91	-1.49	2.37	1.82	1.28	1.86	1.86	2.65	1.66	1.68	2.19	1.31	2.77	2.16	1.4	3.25	1.81	1.73	1.64	1.51	2.65	1.61	1.39	1.56	1.43	1.33	1.91	3.61	1.66	2.46	2.31	3.86	2.17	2.33	1.85	1.76	1.77	2.08
1998-2007	(degrees C)	1.7	1.87	2.43	2.73	3.9	-1.51	1.94	2.22	2.63	3.26	2.03	-1.58	3.54	3.48	1.86	2.71	3.68	3.9	2.38	2.05	3.52	2.92	3.98	3.65	2.36	4.28	2.19	3.44	3.35	2.61	3.8	3.22	2.81	2.82	2.9	2.79	3.23	3.77	3.31	3.61	3.57	3.49	3.55	2.9	3.44	3.54	3.48	3.76
2008-2017	(degrees C)	1.98	2.05	2.45	2.92	3.62	-1.09	1.79	2.09	2.53	3.33	1.68	-1.79	3.11	3.77	2.94	2.42	4.08	4.08	2.39	1.65	2.97	3.33	4.21	3.56	2.74	4.57	1.92	3.45	3.54	2.73	3.93	3.4	3.3	2.86	2.89	3.21	3.46	3.96	3.39	3.83	3.06	3.8	3.82	2.92	3.36	3.47	3.42	3.47
Subglacial Discharge:
Mean Qsg
1992-2017	(10^6 m^3/day)	0.79	0.48	0.53	0.54	1.31	0.3	0.41	0.31	0.29	0.94	0.63	0.39	0.27	1.15	0.22	0.54	1.07	1.39	0.2	0.14	0.69	0.77	1.07	0.77	0.69	2.01	1.12	0.97	1.45	0.46	2.87	1.31	2.85	0.78	3.96	1.79	1.77	0.51	0.94	1.82	1.03	2.99	5.17	0.81	2.87	3	3.21	2.15
1992-1997	(10^6 m^3/day)	0.27	0.15	0.25	0.17	0.6	0.16	0.15	0.13	0.1	0.5	0.34	0.16	0.13	0.55	0.12	0.27	0.59	0.8	0.1	0.07	0.34	0.41	0.63	0.42	0.38	1.03	0.57	0.53	0.74	0.24	1.62	0.72	1.41	0.5	2.16	1.05	0.81	0.29	0.51	0.93	0.58	1.56	2.88	0.52	1.91	1.6	1.84	1.35
1998-2007	(10^6 m^3/day)	0.72	0.48	0.52	0.51	1.29	0.3	0.42	0.33	0.29	0.98	0.67	0.39	0.28	1.15	0.23	0.57	1.1	1.42	0.21	0.14	0.71	0.8	1.13	0.8	0.71	2.01	1.1	0.97	1.41	0.47	2.87	1.28	2.83	0.81	3.97	1.84	1.7	0.52	0.94	1.85	1.06	3.04	5.16	0.82	2.89	2.98	3.19	2.18
2008-2017	(10^6 m^3/day)	1.19	0.68	0.71	0.8	1.77	0.37	0.57	0.41	0.4	1.16	0.77	0.55	0.35	1.53	0.29	0.68	1.32	1.72	0.26	0.17	0.87	0.96	1.28	0.95	0.86	2.61	1.48	1.24	1.94	0.59	3.64	1.69	3.75	0.93	5.03	2.19	2.43	0.65	1.21	2.34	1.28	3.79	6.55	0.97	3.42	3.9	4.05	2.61
Mean Cross-sectional Area	(km^2)	0.86	0.51	0.36	1.12	1.41	0	0.37	0.25	0.26	1.04	0.83	0.01	1.04	1.84	0.21	0.27	1.34	1.77	0.38	0.15	1.09	0.46	1.88	0.95	0.5	3.16	0.33	1.37	3.68	1.13	2.02	0.89	2.69	1.01	2.07	2.63	2.01	1.62	0.96	2.17	1.82	3.23	1.78	0.29	1.14	1.81	1.08	0.98
Ice Front Undercutting:
Mean Undercutting Rate
1992-2017	(m/d)	0.3	0.32	0.45	0.52	0.76	0.03	0.32	0.39	0.5	0.67	0.33	0.02	0.67	0.77	0.41	0.5	0.87	0.87	0.43	0.33	0.67	0.62	0.88	0.75	0.45	1.19	0.39	0.69	0.66	0.47	0.92	0.7	0.59	0.53	0.56	0.54	0.73	0.89	0.67	0.83	0.69	1.05	0.92	0.59	0.72	0.77	0.79	0.76
1992-1997	(m/d)	0.14	0.12	0.24	0.23	0.38	0	0.23	0.28	0.38	0.34	0.34	0.01	0.47	0.37	0.22	0.35	0.38	0.56	0.29	0.3	0.46	0.24	0.58	0.44	0.24	0.73	0.33	0.31	0.3	0.26	0.6	0.32	0.25	0.29	0.27	0.23	0.38	0.78	0.32	0.51	0.48	1.06	0.51	0.46	0.38	0.36	0.39	0.42
1998-2007	(m/d)	0.32	0.35	0.49	0.56	0.88	0.02	0.36	0.44	0.54	0.74	0.37	0.02	0.77	0.83	0.34	0.56	0.91	0.93	0.47	0.39	0.83	0.66	0.93	0.85	0.48	1.21	0.44	0.79	0.72	0.51	0.96	0.77	0.61	0.6	0.64	0.56	0.77	0.89	0.76	0.88	0.84	1.07	0.97	0.62	0.82	0.88	0.91	0.89
2008-2017	(m/d)	0.38	0.4	0.52	0.63	0.82	0.06	0.33	0.4	0.51	0.76	0.29	0.03	0.67	0.94	0.61	0.51	1.09	0.98	0.47	0.3	0.63	0.79	1	0.81	0.56	1.43	0.37	0.78	0.78	0.54	1.04	0.83	0.74	0.6	0.64	0.67	0.87	0.95	0.77	0.95	0.65	1.03	1.09	0.62	0.79	0.87	0.88	0.8
Mean Undercutting Rate Uncertainty	(%)	23.2873	21.8123	18.9935	21.2314	18.8398	170.632	19.4692	20.6507	21.6762	20.4652	30.4811	74.7955	19.6513	19.2661	21.0044	18.8301	18.1484	18.4458	18.4783	20.0783	17.1555	22.7993	17.3543	17.1726	20.4502	19.1217	17.7289	17.2221	17.2413	18.5331	22.1469	17.2846	18.3615	18.922	17.6327	17.9323	19.3362	17.6929	17.7899	20.447	17.9025	17.4856	20.329	21.693	20.5945	23.3649	24.3768	26.4537
Ice Velocity and Mass Balance:
Flux Basin	Mouginot et al 2019 (1)	SAVISSUAQ_WWWW	SAVISSUAQ_WWW	SAVISSUAQ_WW	SAVISSUAQ_W	SAVISSUAQ	HELLAND	HELLAND	HELLAND	YNGVAR_NIELSEN_BRAE_W	YNGVAR_NIELSEN_BRAE	MOHN_GLETSJER	CARLOS	CARLOS	GADE-MORELL	GADE-MORELL	GADE-MORELL	DOCKER_SMITH_GLETSCHER_W	DOCKER_SMITH_GLETSCHER	DOCKER_SMITH_GLETSCHER	RINK_GLETSCHER	RINK_GLETSCHER	ISSUUARSUIT_SERMIA	ISSUUARSUIT_SERMIA	NONAME_NORTH_OSCAR	NONAME_NORTH_OSCAR	KONG_OSCAR_GLETSCHER	NORDENSKIOLD_GLESCHER_NW	NORDENSKIOLD_GLESCHER_NW	NANSEN_GLETSCHER	NANSEN_GLETSCHER	SVERDRUP_GLETSCHER	STEENSTRUP-DIETRICHSON	STEENSTRUP-DIETRICHSON	KJER_GLETSCHER	KJER_GLETSCHER	HAYES_GLETSCHER_N_NN	HAYES_GLETSCHER_N_NN	HAYES_GLETSCHER_N_NN	HAYES_GLETSCHER_N_NN	HAYES_GLETSCHER_M_SS	HAYES_GLETSCHER_M_SS	ALISON_GLETSCHER	ILLULLIP_SERMIA	ILLULLIP_SERMIA	CORNELL_GLETSCHER	USSING_BRAEER_N	USSING_BRAEER	QEQERTARSUUP_SERMIA
Mean Discharge	(Gt/yr, 1992-2017)	0.4	0.2	0.1	0.2	0.9	0.0333	0.0333	0.0333	0.2	0.4	0	0.24	0.36	1.62	0.54	0.54	1.5	1.68	0.42	0.18	0.72	0.56	2.24	0.5	0.5	8.8	0.4	0.4	2.05	2.05	3.9	3.95	3.95	1.08	2.52	1.975	1.975	1.975	1.975	2.25	2.25	4.5	4.32	0.48	0.5	2.2	1.6	0.5
Mean Mass Balance	(Gt/yr, 1992-2017)	-0.388462	-0.173077	-0.0884615	-0.138462	-0.703846	-0.0806885	-0.0806885	-0.0806885	0.00769231	-0.142308	-0.1	-0.0553846	-0.0830769	-0.604615	-0.201538	-0.201538	-0.819231	-0.969231	-0.242308	-0.05	-0.2	-0.182308	-0.729231	-0.242308	-0.242308	-1.37308	-0.103846	-0.103846	-0.413462	-0.413462	-0.796154	-2.87885	-2.87885	-0.715385	-1.66923	-0.270192	-0.270192	-0.270192	-0.270192	-1.08269	-1.08269	-1.6	-0.512308	-0.0569231	-0.784615	-1.06154	0.00384615	-0.0307692
Reference SMB 1961-1990	(Gt/yr, 1961-1990)	0.164194	0.0916129	0.0774194	0.120968	0.354194	0.0444716	0.0444716	0.0444716	0.248065	0.323871	0.0374194	0.204387	0.306581	1.06394	0.354645	0.354645	0.736129	0.757419	0.189355	0.136	0.544	0.381806	1.52723	0.302581	0.302581	7.09032	0.413226	0.413226	1.56274	1.56274	3.08806	1.18258	1.18258	0.364839	0.85129	1.71395	1.71395	1.71395	1.71395	1.21919	1.21919	2.89323	4.1429	0.460323	-0.0406452	1.44419	1.82774	0.608387
		1	1	1	1	1	0.333	0.333	0.333	1	1	1	0.4	0.6	0.6	0.2	0.2	1	0.8	0.2	0.2	0.8	0.2	0.8	0.5	0.5	1	0.5	0.5	0.5	0.5	1	0.5	0.5	0.3	0.7	0.25	0.25	0.25	0.25	0.5	0.5	1	0.9	0.1	1	1	1	1
[truncated: 14 more columns]

## Sheet: Discharge
Greenland Discharge Estimates (Gt/yr) - Reproduced from Mouginot et al 2019 (1)	Coastal Sector		Reference SMB	Discharge ->
NAME	This Study	Mouginot et al 2019 (1)	1961-1990	1992.0	1993.0	1994.0	1995.0	1996.0	1997.0	1998.0	1999.0	2000.0	2001.0	2002.0	2003.0	2004.0	2005.0	2006.0	2007.0	2008.0	2009.0	2010.0	2011.0	2012.0	2013.0	2014.0	2015.0	2016.0	2017.0	2018.0	1992-2018
SW_NONAME1	SW	SW	0.519677	0.0	0.0	0.0	0.0	0.0	0.0	0.0	0.0	0.0	0.0	0.0	0.0	0.0	0.0	0.0	0.0	0.0	0.0	0.0	0.0	0.0	0.0	0.0	0.0	0.0	0.0	0.0	0.0
ILORLIIT-SERMINNGUAQ		SW	-0.706452	0	0	0	0	0	0	0	0	0	0	0	0	0	0	0	0	0	0	0	0	0	0	0	0	0	0	0	0
SERMILIK	SW	SW	-0.0774194	0	0	0	0	0	0	0	0	0	0	0	0	0	0	0	0	0	0	0	0	0	0	0	0	0	0	0	0
QAJUUTTAP_SERMIA_N		SW	0.11129	0	0	0	0	0	0	0	0	0	0	0	0	0	0	0	0	0	0	0	0	0	0	0	0	0	0	0	0
SIORALIK-ARSUK-QIPISAQQU		SW	-0.934516	0	0	0	0	0	0	0	0	0	0	0	0	0	0	0	0	0	0	0	0	0	0	0	0	0	0	0	0
QALERALLIT_SERMIAT		SW	0.0693548	0.1	0.1	0.1	0.1	0.1	0.1	0.1	0.1	0	0	0	0	0	0	0	0	0	0	0	0	0	0	0	0	0	0	0	0
NAAJAT_SERMIAT	SW	SW	-0.0564516	0	0	0	0	0	0	0	0	0	0	0	0	0	0	0	0	0	0	0	0	0	0	0	0	0	0	0	0
KIATTUUT-QOOQQUP	SW	SW	1.11323	1.1	1.1	1.1	1.1	1.1	1.1	1.3	1.1	1.2	1.3	1.3	1.4	1.5	1.5	1.6	1.5	1.5	1.4	1.4	1.4	1.5	1.3	1.4	1.3	1.3	1.2	1.3	1.3
EQALORUTSIT_KILLIIT_SERMIAT	SW	SW	3.16226	2.5	2.5	2.5	2.4	2.3	2.5	2.3	2.4	2.5	2.6	2.7	2.7	2.8	2.9	2.9	3	3.1	3.1	3.2	3.1	2.9	2.8	2.7	2.8	2.9	3	2.9	2.7
QAJUUTTAP_SERMIA	SW	SW	3.88645	4.6	4.6	4.3	4.3	4.2	4.6	5	3.5	3.8	4.1	4.5	5	4.2	3.5	3.6	4	4.1	4	3.9	5.3	5	4.7	4	4.7	4.8	3.5	3.7	4.3
SERMILIGAARSSUK_BRAE	SW	SW	1.29323	1.1	2	1.5	1.2	1.5	1.4	1.3	0.9	1.2	1.3	1.3	1.1	1.2	1.3	1.3	1.4	1.3	1.1	1.2	1.2	1	0.9	1.3	1.1	1.3	1	1	1.2
UKAASORSUAQ	SW	SW	6.30516	6.5	6.6	6.6	6.7	6.7	6.7	6.5	5.8	5.8	6.4	6.1	6.2	6.3	6.1	6	6	5.7	5.8	5.9	6.1	5.7	5.1	5.3	5.7	5.9	5.7	6.1	6.1
AVANNARLEQ-NIGERLIKASIK	SW	SW	1.36548	1.6	1.5	1.5	1.5	1.6	1.7	1.7	1.4	1.3	1.4	1.4	1.4	1.4	1.4	1.4	1.4	1.4	1.2	1.3	1.3	1.3	1.2	1.2	1.2	1.2	1.2	1.2	1.4
AVANNARLEQ_N		SW	0.342903	0	0	0	0	0	0	0	0	0	0	0	0	0	0	0	0	0	0	0	0	0	0	0	0	0	0	0	0
FREDERIKSHABS-NAKKAASORSUAQ	SW	SW	1.46226	0	0	0	0	0	0	0	0	0	0	0	0	0	0	0	0	0	0	0	0	0	0	0	0	0	0	0	0
SERMEQ-KANGAASARSUUP		SW	2.03613	0	0	0	0	0	0	0	0	0	0	0	0	0	0	0	0	0	0	0	0	0	0	0	0	0	0	0	0
KANGIATA_NUNAATA_SERMIA	SW	SW	6.38323	7	6.8	6.7	6.6	6.5	6.4	6.4	6.4	6.5	6.5	9.3	8.4	7.4	6.9	8.3	7.5	7.4	7	7.4	7.1	7.4	6.8	7	6.2	6.7	6.4	7.4	7
AKULLERSUUP-QAMANAARSUUP	SW	SW	1.5671	2.2	2.1	2.1	2	1.9	1.9	1.8	1.7	1.7	1.6	1.6	1.6	1.6	2.1	1.8	1.8	1.7	1.9	1.8	1.7	1.7	1.7	1.6	1.6	1.5	1.4	1.3	1.8
NARSAP_SERMIA	SW	SW	2.05548	1.9	1.9	1.9	1.9	2.1	2.3	1.3	1.5	1.7	1.6	2.2	2	2	2.8	2.9	2.6	2.7	2.8	2.7	3.3	4.3	3.5	4.3	4.1	4.5	5	4.3	2.7
KANGILINNGUATA_SERMIA		SW	0.366452	0	0	0	0	0	0	0	0	0	0	0	0	0	0	0	0	0	0	0	0	0	0	0	0	0	0	0	0
SAQQAP-MAJORQAQ-SOUTHTERRUSSEL_SOUTHQUARUSSEL		SW	7.40097	0	0	0	0	0	0	0	0	0	0	0	0	0	0	0	0	0	0	0	0	0	0	0	0	0	0	0	0
ISUNNGUATA-RUSSELL		SW	0.510645	0	0	0	0	0	0	0	0	0	0	0	0	0	0	0	0	0	0	0	0	0	0	0	0	0	0	0	0
INUPPAAT_QUUAT		SW	-0.143226	0	0	0	0	0	0	0	0	0	0	0	0	0	0	0	0	0	0	0	0	0	0	0	0	0	0	0	0
USULLUUP_SERMIA		SW	2.29161	0	0	0	0	0	0	0	0	0	0	0	0	0	0	0	0	0	0	0	0	0	0	0	0	0	0	0	0
ICE_CAPS_SW		SW	1.33452	1.4	1.4	1.4	1.4	1.4	1.4	1.4	1.4	1.4	1.4	1.4	1.4	1.4	1.4	1.4	1.4	1.4	1.4	1.4	1.4	1.4	1.4	1.4	1.4	1.4	1.4	1.4	1.4
NORDENSKIOLD_GLETSCHER		CW	-0.34871	0	0	0	0	0	0	0	0	0	0	0	0	0	0	0	0	0	0	0	0	0	0	0	0	0	0	0	0
SAQQARLIUP_ALANGORLIUP	CW	CW	-0.433548	0.2	0.2	0.2	0.2	0.3	0.2	0.2	0.2	0.2	0.2	0.2	0.2	0.2	0.2	0.2	0.2	0.2	0.2	0.2	0.2	0.3	0.3	0.3	0.2	0.2	0.2	0.3	0.2
JAKOBSHAVN_ISBRAE	CW	CW	25.82	24.2	26.1	25.3	22.3	26.1	24.8	25.9	27	31	32.9	34.7	37	38	40.9	42.2	42	42.7	42.5	46.2	42.4	46.3	49.7	46.9	44	44.7	37.4	34	36.2
SERMEQ_AVANNARLEQ	CW	CW	0.194194	0.2	0.3	0.3	0.2	0.2	0.2	0.2	0.2	0.2	0.2	0.3	0.4	0.4	0.5	0.6	0.6	0.7	0.7	0.6	0.6	0.6	0.6	0.5	0.5	0.5	0.4	0.4	0.4
CW_NONAME1		CW	-0.909677	0	0	0	0	0	0	0	0	0	0	0	0	0	0	0	0	0	0	0	0	0	0	0	0	0	0	0	0
EQIP_SERMIA	CW	CW	-0.31	0.4	0.4	0.4	0.3	0.5	0.4	0.4	0.3	0.5	0.4	0.4	0.4	0.6	0.5	0.5	0.5	0.5	0.5	0.5	0.6	0.7	0.7	0.7	0.8	0.8	0.7	0.8	0.5
KANGILERNGATA_SERMIA	CW	CW	1.13065	1	1.2	0.6	0.4	1.4	1.1	1	0.8	1.2	1	0.9	1	1.1	0.9	0.3	1.7	1.7	2	2.3	2.3	2	1.7	2.1	1.8	1.8	1.6	1.4	1.4
SERMEQ_KUJALLEQ	CW	CW	5.79226	6.1	5.3	5.5	5.5	5.7	5.5	6.5	6.4	6.5	6.9	6.7	6.7	6.2	6.3	6.1	6.4	6.1	6.2	6.3	6.1	6.1	6	6.2	5.7	6	5.9	6	6.1
SERMEQ_AVANNARLEQ2	CW	CW	1.57581	2.4	2.6	2.4	2.2	2.3	2.6	2.3	2.4	2.5	2.4	2.4	2.5	2.5	2.1	2	2.3	2.1	2.2	2.4	2.2	2.2	1.9	2.3	2.2	2.2	2.2	2.1	2.3
STORE_GLETSCHER	CW	CW	9.80839	9.8	9.8	9.9	10.1	10.3	9.9	9.9	10.3	9.8	9.4	10.2	10.2	9.9	9.2	9	9.5	9.5	10	10	9.4	9.1	9.3	9.5	9.4	9.7	9.2	9.6	9.7
CW_NONAME3		CW	0.0216129	0	0	0	0	0	0	0	0	0	0	0	0	0	0	0	0	0	0	0	0	0	0	0	0	0	0	0	0
KANGERLUARSUUP_SERMIA	CW	CW	0.00387097	0	0	0	0	0	0	0	0	0	0	0	0	0	0	0	0	0	0	0	0	0	0	0	0	0	0	0	0
LILLE_GLETSCHER	CW	CW	0.483548	0.7	0.7	0.7	0.7	0.8	0.7	0.7	0.6	0.7	0.7	0.7	0.7	0.6	0.7	0.6	0.6	0.6	0.7	0.7	0.7	0.6	0.6	0.6	0.6	0.6	0.6	0.7	0.7
SERMEQ_SILARLEQ	CW	CW	3.80323	4.6	4.6	4.6	4.6	4.4	4.1	4.1	4.6	5.1	4.7	4.9	4.9	4.9	5.1	5.2	5.2	5.4	5.5	5.5	6.9	7.5	7.2	6.8	8.2	7.1	7.2	7.5	5.6
CW_NONAME2	CW	CW	0.630645	0.7	0.8	0.8	0.7	0.8	0.7	0.8	0.8	0.9	0.8	0.9	0.9	0.7	0.8	0.8	0.8	0.8	0.8	0.8	0.7	0.8	0.8	0.7	0.7	0.7	0.7	0.7	0.8
KANGERLUSSUUP_SERMERSUA	CW	CW	2.16968	2.5	2.5	2.5	2.6	2.6	2.6	2.5	2.7	2.8	2.6	2.7	2.6	2.6	2.4	2.7	2.6	2.6	2.8	2.9	2.7	2.6	2.5	2.6	2.5	2.7	2.7	2.7	2.6
RINK_ISBRAE	CW	CW	11.6384	10.9	10.8	10.7	10.6	11.3	11.1	11	11.4	11.7	11.9	12	11.9	11.8	11.9	11.9	12	11.7	12.2	12.4	12.1	12.1	11.7	11.5	11.7	11.8	12.4	11.5	11.6
ICE_CAPS_CW		CW	0.587419	0.6	0.6	0.6	0.6	0.6	0.6	0.6	0.6	0.6	0.6	0.6	0.6	0.6	0.6	0.6	0.6	0.6	0.6	0.6	0.6	0.6	0.6	0.6	0.6	0.6	0.6	0.6	0.6
UMIAMMAKKU_ISBRAE	CW	NW	0.834839	1	1.1	1.2	1.3	1	1	1	1	1	1.1	1.1	1.1	1	1.3	1.4	1.6	1.7	2	2.1	1.9	1.8	1.7	1.7	1.7	1.7	1.6	1.6	1.4
INNGIA_ISBRAE	CW	NW	0.170968	0.4	0.5	0.5	0.4	0.4	0.4	0.4	0.4	0.4	0.4	0.4	0.4	0.4	0.4	0.4	0.5	0.4	0.5	0.5	0.6	0.7	0.6	0.6	0.6	0.6	0.5	0.6	0.5
NW_NONAME1		NW	0.000645161	0	0	0	0	0	0	0	0	0	0	0	0	0	0	0	0	0	0	0	0	0	0	0	0	0	0	0	0
UPERNAVIK_ISSTROM_SS	NW	NW	-0.587419	0	0	0	0	0	0	0	0	0	0	0	0	0	0	0	0	0	0	0	0	0	0	0	0	0	0	0	0
UPERNAVIK_ISSTROM_S	NW	NW	1.24613	2.8	2.8	3.2	3	3	3	3	2.7	3	2.9	2.8	2.8	2.8	2.7	2.7	2.8	2.8	2.7	2.6	2.9	2.6	2.7	2.7	2.5	2.4	2.4	2.2	2.8
UPERNAVIK_ISSTROM_C	NW	NW	3.63452	4.1	4	4.4	4.1	4.2	4.2	4.2	4.2	4.1	4.1	4.2	4.2	4.1	4.1	4	4.2	4.1	4.3	4.5	5.1	5.4	5.5	5.8	6.1	6.5	6.9	6.9	4.7
UPERNAVIK_ISSTROM_N	NW	NW	4.49613	5.2	5.2	5.2	4.9	4.4	4.7	4.9	4.6	5.2	5	5.3	5.4	5.6	6	6.7	8.2	9.9	9.3	9.3	10.5	10.6	10.3	10.1	10	9.7	9.4	9.2	7.2
NUNATAKASSAAP_SERMIA	NW	NW	0.820645	1.3	1.4	1.3	1.3	1	1.2	1.4	1.2	1.3	1.2	1.2	1.1	1	1.1	0.7	1	1.1	1.1	1	1.1	1.1	0.8	0.9	0.8	0.9	0.9	0.7	1.1
KAKIVFAAT_SERMIAT	NW	NW	2.83935	3.8	3.7	3.4	3.3	3.9	3.9	3.4	3.4	3.6	3.9	3.8	3.8	3.8	3.4	3.8	3.6	4	3.9	4.1	5.2	6.6	4.7	6.4	7.8	7.4	6.8	6.4	4.5
QEQERTARSUUP_SERMIA	NW	NW	0.608387	0.4	0.5	0.4	0.4	0.4	0.4	0.5	0.4	0.4	0.4	0.4	0.5	0.5	0.5	0.5	0.5	0.5	0.5	0.6	0.8	0.7	0.5	0.5	0.5	0.5	0.5	0.4	0.5
USSING_BRAEER	NW	NW	1.82774	1.6	1.6	1.7	1.5	1.7	1.7	1.7	1.6	1.5	1.6	1.5	1.5	1.6	1.6	1.5	1.5	1.5	1.5	1.5	1.5	1.6	1.6	1.6	1.6	1.6	1.7	1.6	1.6
USSING_BRAEER_N	NW	NW	1.44419	2.2	2.2	2.2	2.1	2.1	2.1	2.1	1.9	2.3	2.2	2	2.2	2.3	2.3	2.2	2.1	2.2	2.2	2.1	2.3	2.4	2.4	2.2	2.2	2.2	2.3	2.1	2.2
CORNELL_GLETSCHER	NW	NW	-0.0406452	0.5	0.5	0.5	0.5	0.5	0.5	0.5	0.4	0.4	0.5	0.5	0.4	0.5	0.5	0.5	0.5	0.4	0.4	0.4	0.4	0.5	0.5	0.6	0.7	0.7	0.8	0.8	0.5
ILLULLIP_SERMIA	NW	NW	4.60323	4.7	4.5	4.7	4.5	4.5	4.5	4.6	4.8	4.5	4.7	4.7	4.5	4.6	4.6	4.8	5.2	4.8	5.2	5.6	5.4	5.3	4.5	5.1	5	4.7	5.3	4.9	4.8
ALISON_GLETSCHER	NW	NW	2.89323	3.6	3.5	3.3	3	3.6	3.4	3.2	3	3.3	3.1	3.5	3.7	4.2	4.6	4.6	4.6	4.6	4.5	4.6	5.3	5	5.2	5.6	6.5	7	7.6	8	4.5
HAYES_GLETSCHER_M_SS	NW	NW	2.43839	4.6	4.6	4.5	4.5	4.5	4.3	4.6	4.6	4.5	4.6	4.6	4.6	4.8	4.5	4.4	4.4	4.4	4.4	4.5	4.5	4.5	4.5	4.4	4.3	4.2	4.4	4.8	4.5
HAYES_GLETSCHER_N_NN	NW	NW	6.85581	7.6	7.6	7.8	7.7	7.5	7.6	7.7	7.9	7.7	7.9	7.8	7.5	8	7.5	7.6	7.6	7.4	7.8	7.9	8.1	8.1	8.6	8.4	8.6	8.4	8.3	8.1	7.9
KJER_GLETSCHER	NW	NW	1.21613	2.4	2.3	2.9	2.6	2.7	2.8	2.9	2.5	2.7	2.9	2.8	2.7	2.7	2.6	2.5	2.5	2.5	2.5	2.6	3	3	3.1	4.5	5.8	6.9	9.8	11.6	3.6
STEENSTRUP-DIETRICHSON	NW	NW	2.36516	6	6.2	6.3	5.8	5.4	5.7	5.4	5	6.3	7.1	7	7.4	8.8	8.7	8.1	8.7	9.4	10	10.2	10.6	11.4	9.8	9.5	9.8	8.4	7.4	8	7.9
SVERDRUP_GLETSCHER	NW	NW	3.08806	2.7	2.9	3.1	3	2.9	3.1	2.8	2.3	3	2.9	3	3.2	3.9	4.4	4.3	4.3	4.3	4.5	4.6	4.9	5	5	4.8	4.6	4.7	5.2	5.6	3.9
SAVISSUAQ_UNNAMED1		NW	0.00903226	0	0	0	0	0	0	0	0	0	0	0	0	0	0	0	0	0	0	0	0	0	0	0	0	0	0	0	0
NANSEN_GLETSCHER	NW	NW	3.12548	4	3.6	4	3.8	3.7	4.1	4.1	3.7	3.4	3.5	3.9	4	3.9	3.9	4	3.8	3.8	3.7	3.6	4.2	4	3.5	3.9	4.3	4.2	6.4	7.9	4.1
NW_NONAME2		NW	0.0674194	0	0	0	0	0	0	0	0	0	0	0	0	0	0	0	0	0	0	0	0	0	0	0	0	0	0	0	0
NW_NONAME3		NW	0.0132258	0	0	0	0	0	0	0	0	0	0	0	0	0	0	0	0	0	0	0	0	0	0	0	0	0	0	0	0
SAVISSUAQ_WWWWW		NW	0.033871	0.1	0.1	0.1	0.1	0.1	0.1	0.1	0.1	0.1	0.1	0.1	0.1	0.1	0.2	0.2	0.1	0.2	0.2	0.2	0.2	0.2	0.2	0.2	0.2	0.2	0.2	0.2	0.1
SAVISSUAQ_UNNAMED4		NW	-0.000645161	0	0	0	0	0	0	0	0	0	0	0	0	0	0	0	0	0	0	0	0	0	0	0	0	0	0	0	0
SAVISSUAQ_UNNAMED2		NW	1.11918e-19	0	0	0	0	0	0	0	0	0	0	0	0	0	0	0	0	0	0	0	0	0	0	0	0	0	0	0	0
NORDENSKIOLD_GLESCHER_NW	NW	NW	0.826452	0.8	0.8	0.8	0.8	0.8	0.8	0.8	0.8	0.8	0.8	0.8	0.8	0.8	0.8	0.8	0.8	0.8	0.8	0.8	0.8	0.8	0.8	0.8	0.8	0.8	0.8	0.8	0.8
SAVISSUAQ_WWWW		NW	0.164194	0.4	0.4	0.4	0.3	0.3	0.3	0.3	0.3	0.3	0.3	0.3	0.3	0.3	0.4	0.4	0.4	0.4	0.5	0.5	0.5	0.5	0.5	0.6	0.6	0.5	0.5	0.5	0.4
HELLAND	NW	NW	0.133548	0.1	0.1	0.1	0.1	0.1	0.1	0.1	0.1	0.1	0.1	0.1	0.1	0.1	0.1	0.1	0.1	0.1	0.1	0.1	0.1	0.1	0.1	0.1	0.1	0.1	0.1	0.1	0.1
MOHN_GLETSJER	NW	NW	0.0374194	0	0	0	0	0	0	0	0	0	0	0	0	0	0	0	0	0	0	0	0	0	0	0	0	0	0	0	0
NW_NONAME4		NW	0.000967742	0	0	0	0	0	0	0	0	0	0	0	0	0	0	0	0	0	0	0	0	0	0	0	0	0	0	0	0
SAVISSUAQ_WWW	NW	NW	0.0916129	0.2	0.1	0.2	0.2	0.2	0.1	0.1	0.1	0.1	0.1	0.1	0.2	0.2	0.2	0.2	0.2	0.2	0.2	0.2	0.2	0.2	0.1	0.2	0.2	0.2	0.2	0.2	0.2
SAVISSUAQ_WW	NW	NW	0.0774194	0.2	0.1	0.1	0.1	0.1	0.1	0.1	0.1	0.1	0	0.1	0.1	0.1	0.1	0.1	0.1	0.1	0.1	0.2	0.2	0.2	0.3	0.2	0.1	0.1	0.1	0.2	0.1
SAVISSUAQ_W	NW	NW	0.120968	0.2	0.4	0.3	0.2	0.2	0.2	0.1	0.1	0.1	0.1	0.1	0.1	0.1	0.1	0.1	0.2	0.2	0.1	0.2	0.2	0.2	0.2	0.2	0.2	0.2	0.2	0.2	0.2
PITUGFIK		NW	-0.15	0.1	0	0.1	0.1	0.1	0.1	0	0	0	0	0	0	0	0	0	0	0	0	0	0	0	0	0	0	0	0	0	0
SAVISSUAQ-HELLAND-YNGVAR_NIELSEN-MOHN-CARLOS		NW	0	0	0	0	0	0	0	0	0	0	0	0	0	0	0	0	0	0	0	0	0	0	0	0	0	0	0	0	0
KONG_OSCAR_GLETSCHER	NW	NW	7.09032	8.7	8.8	8.9	8.9	8.7	8.5	8.3	8.1	8.9	8.8	8.3	8.6	8.6	8.5	8.8	9	9	9	9.2	9.4	9.1	8.8	9.4	8.8	8.6	8.6	8.4	8.8
SAVISSUAQ	NW	NW	0.354194	0.7	1.2	1	0.7	0.6	0.6	0.6	0.6	0.6	0.6	0.7	0.7	0.8	0.8	0.8	0.9	0.8	0.9	1.1	1.3	1.1	1.6	1.2	1.1	1.2	1.1	1.1	0.9
SAVISSUAQ_UNNAMED3		NW	0.0209677	0	0	0	0	0	0	0	0	0	0	0	0	0	0	0	0	0	0	0	0	0	0	0	0	0	0	0	0
YNGVAR_NIELSEN_BRAE	NW	NW	0.323871	0.3	0.4	0.3	0.3	0.3	0.3	0.3	0.3	0.3	0.3	0.3	0.4	0.4	0.4	0.4	0.3	0.4	0.4	0.4	0.6	0.5	0.5	0.5	0.5	0.5	0.6	0.6	0.4
YNGVAR_NIELSEN_BRAE_W	NW	NW	0.248065	0.2	0.2	0.2	0.2	0.2	0.2	0.2	0.2	0.2	0.2	0.2	0.2	0.2	0.2	0.2	0.2	0.2	0.2	0.2	0.3	0.2	0.2	0.2	0.2	0.2	0.2	0.2	0.2
ISSUUARSUIT_SERMIA	NW	NW	1.90903	2.8	2.8	2.8	2.9	2.6	2.6	2.7	2.5	3.1	2.7	2.5	2.8	2.7	3.1	2.7	2.7	2.8	2.7	2.7	2.9	2.9	2.6	2.8	2.8	2.7	3	3.4	2.8
CARLOS	NW	NW	0.510968	0.7	0.6	0.7	0.7	0.6	0.6	0.6	0.7	0.7	0.6	0.6	0.7	0.7	0.7	0.6	0.6	0.6	0.6	0.6	0.6	0.5	0.5	0.6	0.6	0.6	0.6	0.6	0.6
DOCKER_SMITH_GLETSCHER	NW	NW	0.946774	2.1	2.2	2.1	2.1	2	2	2	1.9	2	2.1	2.1	2.2	2.2	2.1	2	2	2	2.1	2.1	2.3	2.3	2.1	2.2	2.2	2.2	2.3	2.4	2.1
GADE-MORELL	NW	NW	1.77323	3	3.1	3	2.9	2.8	2.9	3	2.8	2.9	3.1	3	2.8	3	3	2.9	2.6	2.6	2.6	2.3	2.4	2.3	2.1	2.2	2.1	2.1	2.1	2.1	2.7
DOCKER_SMITH_GLETSCHER_W	NW	NW	0.736129	1.1	1.3	1	1	1	1	1	0.9	1.1	1.3	1.6	1.8	2.1	2	1.9	1.7	1.6	1.7	1.6	1.8	1.8	1.9	1.8	1.7	1.8	1.8	1.7	1.5
HARALD_MOLTKE_BRAE	NO	NW	0.154839	0.1	0.1	0.9	1.7	1.2	0.7	0.2	0.2	0.2	0.2	0.4	0.7	0.9	1.2	1.4	0.2	0.1	0	0	0.1	0.1	0.2	0.4	0.8	0.3	0.4	1.4	0.5
NONAME_NORTH_OSCAR	NW	NW	0.605161	1	1	1	0.9	0.9	0.9	0.8	0.8	1	0.9	0.9	1	0.9	0.9	0.9	0.9	0.9	1	1.1	1.2	1.4	0.8	1.1	1.1	1.1	1.1	1	1
RINK_GLETSCHER	NW	NW	0.68	1	0.9	1	1	0.9	0.9	0.9	0.9	0.9	0.9	0.9	0.9	0.9	1.1	1	1	1	1	1	1	1	0.9	0.9	0.8	0.8	0.8	0.8	0.9
LEIDY-MARIE-SERMIARSUPALUK	NO	NW	0.193226	0	0	0	0	0	0	0	0	0	0	0	0	0	0	0	0	0	0	0	0	0	0	0	0	0	0	0	0
HEILPRIN_GLETSCHER	NO	NW	1.51258	1.1	1.1	1.2	1.1	1.2	1.2	1.2	1.2	1.1	1	1.3	1.4	1.4	1.4	1.1	1.2	1.2	1	1.3	1.2	1.1	1.2	1.4	1.3	1.3	1.3	1.3	1.2
GABLE_MIRROR		NW	0.00387097	0	0	0	0	0	0	0	0	0	0	0	0	0	0	0	0	0	0	0	0	0	0	0	0	0	0	0	0
HUBBARD	NO	NW	0.0106452	0	0	0	0	0	0	0	0	0	0	0	0	0	0	0	0	0	0	0	0	0	0	0	0	0	0	0	0
HART_W		NW	0.00483871	0	0	0	0	0	0	0	0	0	0	0	0	0	0	0	0	0	0	0	0	0	0	0	0	0	0	0	0
SHARP_W		NW	0	0	0	0	0	0	0	0	0	0	0	0	0	0	0	0	0	0	0	0	0	0	0	0	0	0	0	0	0
HART	NO	NW	0.0193548	0	0	0	0	0	0	0	0	0	0	0	0	0	0	0	0	0	0	0	0	0	0	0	0	0	0	0	0
TRACY_GLETSCHER	NO	NW	0.865806	1.4	1.3	1.3	1.3	1.3	1.3	1.2	1.3	1.3	1.3	1.4	1.5	1.6	1.7	1.6	1.7	1.6	1.6	1.7	1.9	2	2.3	2.1	2.2	2.2	2.2	2.2	1.6
SHARP	NO	NW	0.096129	0	0.1	0	0	0	0	0.1	0.1	0.1	0.1	0.2	0.2	0.1	0.1	0.1	0.1	0.1	0.1	0.2	0.1	0.1	0.1	0.1	0.1	0.1	0.1	0.1	0.1
TUGTO		NW	-0.0403226	0	0	0	0	0	0	0	0	0	0	0	0	0	0	0	0	0	0	0	0	0	0	0	0	0	0	0	0
FARQUHAR_GLETSCHER	NO	NW	0.119355	0.4	0.4	0.4	0.3	0.3	0.4	0.4	0.4	0.4	0.4	0.5	0.5	0.5	0.5	0.5	0.5	0.5	0.5	0.4	0.6	0.6	0.6	0.5	0.6	0.7	0.7	0.7	0.5
BOWDOIN	NO	NW	0.07	0.1	0.1	0.1	0.1	0	0	0	0	0	0	0	0.1	0.1	0.1	0.1	0.1	0.1	0.1	0	0	0	0	0.1	0	0	0	0	0.1
MELVILLE_GLETSCHER	NO	NW	0.373871	0.4	0.5	0.5	0.4	0.4	0.4	0.4	0.4	0.4	0.4	0.4	0.5	0.5	0.5	0.4	0.4	0.4	0.5	0.4	0.5	0.5	0.4	0.5	0.4	0.4	0.4	0.4	0.4
SUN		NW	0.0203226	0	0	0	0	0	0	0	0	0	0	0	0	0	0	0	0	0	0	0	0	0	0	0	0	0	0	0	0
SUN_W		NW	0.0016129	0	0	0	0	0	0	0	0	0	0	0	0	0	0	0	0	0	0	0	0	0	0	0	0	0	0	0	0
SIORARSUAQ		NW	0.0129032	0	0	0	0	0	0	0	0	0	0	0	0	0	0	0	0	0	0	0	0	0	0	0	0	0	0	0	0
VERHOEFF_W		NW	0.00903226	0	0	0	0	0	0	0	0	0	0	0	0	0	0	0	0	0	0	0	0	0	0	0	0	0	0	0	0
MEEHAN		NW	0.0154839	0	0	0	0	0	0	0	0	0	0	0	0	0	0	0	0	0	0	0	0	0	0	0	0	0	0	0	0
MEEHAN_W		NW	0.00225806	0	0	0	0	0	0	0	0	0	0	0	0	0	0	0	0	0	0	0	0	0	0	0	0	0	0	0	0
MORRIS_JESUP_W		NW	0.00903226	0	0	0	0	0	0	0	0	0	0	0	0	0	0	0	0	0	0	0	0	0	0	0	0	0	0	0	0
VERHOEFF	NO	NW	0.0887097	0.1	0.1	0.1	0.1	0.1	0.1	0.1	0.1	0.1	0.1	0.1	0.1	0.1	0.1	0.1	0.1	0.1	0.1	0	0	0	0	0	0.1	0.1	0.1	0.1	0.1
MORRIS_JESUP	NO	NW	0.140323	0.3	0.3	0.3	0.3	0.3	0.3	0.2	0.2	0.2	0.2	0.2	0.2	0.2	0.2	0.2	0.2	0.1	0.1	0.1	0.1	0.1	0.1	0.1	0.1	0.1	0.1	0.1	0.2
DIEBITSCH	NO	NW	0.0896774	0.2	0.2	0.2	0.1	0.1	0.1	0.1	0.1	0.1	0.1	0.1	0.2	0.2	0.2	0.2	0.2	0.2	0.2	0.2	0.2	0.2	0.1	0.3	0.2	0.2	0.2	0.2	0.2
BAMSE		NW	0.02	0	0	0	0	0	0	0	0	0	0	0	0	0	0	0	0	0	0	0	0	0	0	0	0	0	0	0	0
ICE_CAPS_NW		NW	0.59	0.6	0.6	0.6	0.6	0.6	0.6	0.6	0.6	0.6	0.6	0.6	0.6	0.6	0.6	0.6	0.6	0.6	0.6	0.6	0.6	0.6	0.6	0.6	0.6	0.6	0.6	0.6	0.6
STORM	NO	NO	-0.0554839	0	0	0	0	0	0	0	0	0	0	0	0	0	0	0	0	0	0	0	0	0	0	0	0	0	0	0	0
DODGE		NO	-0.201935	0	0	0	0	0	0	0	0	0	0	0	0	0	0	0	0	0	0	0	0	0	0	0	0	0	0	0	0
NO_NONAME1		NO	-0.423226	0	0	0	0	0	0	0	0	0	0	0	0	0	0	0	0	0	0	0	0	0	0	0	0	0	0	0	0
HUMBOLDT_GLETSCHER	NO	NO	1.73032	3.3	4.2	4.6	5.1	3.4	3.5	3.7	3.5	3.4	3.2	3.4	3.6	3.7	3.9	4.1	4.2	4.3	4.1	4.3	3.9	4.2	4.5	4.7	5.3	5.4	5.7	6.4	4.2
PETERMANN_GLETSCHER_N		NO	0.575161	0.6	0.6	0.6	0.6	0.6	0.6	0.6	0.6	0.6	0.6	0.6	0.6	0.6	0.6	0.6	0.6	0.6	0.6	0.6	0.6	0.6	0.6	0.6	0.6	0.6	0.6	0.6	0.6
NEWMAN_BUGT	NO	NO	0.121935	0	0	0	0	0	0	0	0	0	0	0	0	0	0	0	0	0	0	0	0	0	0	0	0	0	0	0	0
PETERMANN_GLETSCHER	NO	NO	9.46935	10.3	11.1	10.7	10.7	10.7	10.7	10.7	10.7	10.7	10.7	10.7	10.7	10.6	10.6	10.6	10.7	10.5	10.4	10.5	11.4	10.8	12.1	11.2	11	11.1	11.5	11.7	10.8
STEENSBY_GLETSCHER	NO	NO	0.0848387	0.3	0.3	0.2	0.2	0.2	0.2	0.2	0.2	0.2	0.2	0.2	0.2	0.2	0.2	0.2	0.2	0.2	0.2	0.2	0.2	0.2	0.3	0.3	0.3	0.3	0.3	0.3	0.2
RYDER_GLETSCHER	NO	NO	3.04677	3	3.2	3.3	3.3	3.2	3.1	3.1	3	3	3	3	3	3	3	3	3.2	2.9	2.8	2.9	3.2	3.5	3.4	3.1	3.1	3.1	3.1	3.3	3.1
NO_NONAME2		NO	-0.143548	0	0	0	0	0	0	0	0	0	0	0	0	0	0	0	0	0	0	0	0	0	0	0	0	0	0	0	0
BRIKKERNE_GLETSCHER	NO	NO	0.117097	0.1	0.1	0.1	0.1	0.1	0.1	0.1	0.1	0.1	0.1	0.1	0.1	0.1	0.1	0.1	0.1	0.1	0.1	0.1	0.1	0.1	0.1	0.1	0	0.1	0.1	0.1	0.1
OSTENFELD_GLETSCHER	NO	NO	1.64065	1.7	1.8	1.6	1.6	1.6	1.6	1.6	1.6	1.6	1.6	1.6	1.6	1.6	1.5	1.5	1.6	1.6	1.6	1.6	1.7	1.6	1.9	1.8	1.6	1.7	1.7	1.8	1.6
HARDER_GLETSCHER		NO	0.288387	0	0	0	0	0	0	0	0	0	0	0	0	0	0	0	0	0	0	0	0	0	0	0	0	0	0	0	0
JUNGERSEN_HENSON_NARAVANA	NO	NO	0.0354839	0	0	0	0	0	0	0	0	0	0	0	0	0	0	0	0	0	0	0	0	0	0	0	0	0	0	0	0
MARIE_SOPHIE_GLETSCHER	NO	NO	-0.0354839	0.1	0.1	0.1	0.1	0	0	0	0	0	0	0	0	0	0	0.1	0	0.1	0.1	0.1	0.1	0.1	0.1	0.1	0.1	0.1	0.1	0.2	0.1
ACADEMY	NO	NO	0.607419	0.5	0.8	0.6	0.7	0.7	0.7	0.7	0.7	0.7	0.7	0.7	0.7	0.7	0.7	0.6	0.6	0.8	0.7	0.4	0.6	0.8	1	0.9	0.5	0.5	0.5	0.7	0.7
HAGEN_BRAE	NO	NO	1.09935	0.4	0.4	0.7	0.4	0.4	0.3	0.1	0.2	0.3	0.4	0.6	0.7	0.8	1	1.2	1.2	1.3	0.8	1	1	0.9	1.1	1.5	1.1	0.7	0.5	0.7	0.7
NO_NONAME3		NO	-0.0525806	0	0	0	0	0	0	0	0	0	0	0	0	0	0	0	0	0	0	0	0	0	0	0	0	0	0	0	0
ICE_CAPS_NO		NO	0.0970968	0.2	0.2	0.2	0.2	0.2	0.2	0.2	0.2	0.2	0.2	0.2	0.2	0.2	0.2	0.2	0.2	0.2	0.2	0.2	0.2	0.2	0.2	0.2	0.2	0.2	0.2	0.2	0.2
NE_NONAME1		NE	-1.05548	0	0	0	0	0	0	0	0	0	0	0	0	0	0	0	0	0	0	0	0	0	0	0	0	0	0	0	0
NIOGHALVFJERDSFJORDEN	NE	NE	9.80871	11.6	11.5	12	11.7	11.7	11.7	11.7	11.7	11.6	11.5	11.6	11.7	11.7	11.8	11.7	11.8	12	12.1	12.2	12.3	12.5	12.1	12.5	12.8	12.7	12.8	12.9	12
BLSEBR_GAMMEL_HELLERUP_GLETSJER		NE	-0.840968	0	0	0	0	0	0	0	0	0	0	0	0	0	0	0	0	0	0	0	0	0	0	0	0	0	0	0	0
ZACHARIAE_ISSTROM	NE	NE	9.0471	9.4	10.2	9.4	9.5	9	9.7	9.7	10	9.7	9.8	10.6	11.5	10.4	11.2	10.7	11.2	11.3	10.7	11.7	12.3	14.2	12.6	13.7	15.1	15.5	15.5	17.6	11.6
STORSTROMMEN	NE	NE	1.67323	0.2	0.1	0.1	0.1	0.1	0.1	0.3	0.2	0	0	0.1	0.1	0.1	0.1	0.1	0.1	0.1	0.1	0.2	0.3	0.4	0.1	0.1	0.2	0.2	0.2	0.4	0.1
ADMIRALTY_TREFORK_KRUSBR_BORGJKEL_PONY		NE	0.225484	0.3	0.3	0.3	0.3	0.3	0.3	0.3	0.3	0.3	0.3	0.3	0.3	0.3	0.3	0.3	0.3	0.3	0.3	0.3	0.3	0.3	0.3	0.3	0.3	0.3	0.3	0.3	0.3
AB_DRACHMANN_GLETSCHER_L_BISTRUP_BRAE		NE	1.00355	1.4	2.4	1.7	1.5	0.4	0.2	0.2	0.3	0.2	0.1	0.1	0.1	0.1	0.1	0.1	0.1	0.1	0.1	0.1	0.1	0.1	0.2	0.1	0.1	0.1	0.1	0.1	0.4
SORANERBRAEEN-EINAR_MIKKELSEN-HEINKEL-TVEGEGLETSCHER-PASTERZE	NE	NE	0.349677	0.4	0.4	0.4	0.4	0.4	0.4	0.4	0.4	0.4	0.4	0.4	0.4	0.4	0.4	0.4	0.4	0.4	0.4	0.4	0.4	0.4	0.4	0.4	0.4	0.4	0.4	0.4	0.4
WORDIE-VIBEKE		NE	-0.407742	0	0	0	0	0	0	0	0	0	0	0	0	0	0	0	0	0	0	0	0	0	0	0	0	0	0	0	0
WALTERSHAUSEN	NE	NE	1.21129	0.9	0.9	1	1	1.1	1	1	0.9	0.9	0.9	0.9	0.9	0.9	0.9	0.9	1	1	1.1	1	0.9	0.8	0.7	1.3	1	1.1	1	1.4	1
ADOLF_HOEL	NE	NE	0.672903	0.6	0.9	0.9	1	0.8	0.7	0.8	0.8	0.7	0.6	0.6	0.5	0.5	0.5	0.4	0.5	0.4	0.4	0.5	0.5	0.5	0.4	0.6	0.5	0.6	0.5	0.7	0.6
GERARD_DE_GEER	NE	NE	1.58742	1.6	1.6	1.6	1.7	1.7	1.6	1.6	1.5	1.5	1.5	1.5	1.5	1.5	1.5	1.5	1.3	1.3	1.4	1.4	1.3	1.3	1.2	1.4	1.3	1.3	1.4	1.4	1.5
JAETTEGLETSCHER	NE	NE	0.442258	0.4	0.4	0.4	0.5	0.4	0.4	0.4	0.4	0.4	0.4	0.4	0.4	0.4	0.4	0.4	0.4	0.3	0.3	0.4	0.4	0.4	0.4	0.4	0.4	0.4	0.4	0.4	0.4
NORDENSKIOLD_NE	NE	NE	0.385484	0.4	0.4	0.4	0.5	0.4	0.4	0.4	0.4	0.4	0.4	0.4	0.4	0.4	0.3	0.3	0.3	0.3	0.3	0.3	0.3	0.4	0.4	0.4	0.4	0.4	0.4	0.4	0.4
PASSAGE_CHARPENTIER_GLETSCHER		NE	0.0377419	0	0	0	0	0	0	0	0	0	0	0	0	0	0	0	0	0	0	0	0	0	0	0	0	0	0	0	0
HISINGER_GLETSCHER	NE	NE	0.0187097	0	0	0	0	0	0	0	0	0	0	0	0	0	0	0	0	0	0	0	0	0	0	0	0	0	0	0	0
WAHLENBERG_VIOLINGLETSJER		NE	-0.659032	0	0	0	0	0	0	0	0	0	0	0	0	0	0	0	0	0	0	0	0	0	0	0	0	0	0	0	0
ICE_CAPS_NE		NE	3.55581	3.5	3.5	3.5	3.5	3.5	3.5	3.5	3.5	3.5	3.5	3.5	3.5	3.5	3.5	3.5	3.5	3.5	3.5	3.5	3.5	3.5	3.5	3.5	3.5	3.5	3.5	3.5	3.5
F_GRAAE	CE	CE	0.959677	1	1.1	1.1	1.1	1	1.1	1.2	1.1	1	1	1	0.9	1	1	1	1	1	1	1	1.1	1.1	0.9	1	1	1.1	1	1.1	1
CHARCOT	CE	CE	0.102258	0.2	0.1	0.1	0.1	0.1	0.1	0.1	0.1	0.1	0.1	0.1	0.1	0.1	0.1	0.1	0.1	0.1	0.1	0.1	0.1	0.1	0.1	0.1	0.1	0.1	0.1	0.1	0.1
DAUGAARD-JENSEN	CE	CE	9.92935	8.9	8.9	8.9	8.8	8.5	8.8	9	9.4	8.9	8.8	9.1	8.8	8.8	8.7	8.6	8.7	8.6	8.9	9	9.2	9	8.9	9.2	9.2	9.1	9.2	9.5	8.9
EIELSON_HARE_FJORD-ROLIGE	CE	CE	2.05452	2	2	2	1.9	1.9	2.2	2.1	2.1	2	2	2	1.9	1.9	1.9	1.9	1.9	1.9	1.9	1.9	1.9	1.9	1.9	2	2	2	2	2.2	2
VESTFJORD	CE	CE	3.47323	3.2	3.3	3.3	3.3	3.4	3.5	3.5	3.5	3.2	3.3	3.3	3.2	3.2	3.3	3.2	3.2	3.2	3.3	3.3	3.2	3.4	3.2	3.2	3.3	3.3	3.2	3.3	3.3
GEIKIE2		CE	-0.00290323	0	0	0	0	0	0	0	0	0	0	0	0	0	0	0	0	0	0	0	0	0	0	0	0	0	0	0	0
GEIKIE1		CE	0.0112903	0	0	0	0	0	0	0	0	0	0	0	0	0	0	0	0	0	0	0	0	0	0	0	0	0	0	0	0
BREDEGLETSJER	CE	CE	0.4	0.4	0.4	0.4	0.4	0.4	0.4	0.4	0.4	0.4	0.4	0.4	0.4	0.4	0.4	0.4	0.4	0.4	0.4	0.4	0.4	0.4	0.4	0.4	0.4	0.4	0.4	0.4	0.4
SYDBR	CE	CE	0.217419	0.2	0.2	0.2	0.2	0.2	0.2	0.2	0.2	0.2	0.2	0.2	0.2	0.2	0.2	0.2	0.2	0.2	0.2	0.2	0.2	0.2	0.2	0.2	0.2	0.2	0.2	0.2	0.2
GEIKIE_UNNAMED_VESTFORD_S	CE	CE	0.860323	0.9	0.9	0.9	0.9	0.9	0.9	0.9	0.9	0.9	0.9	0.9	0.9	0.9	0.9	0.9	0.9	0.9	0.9	0.9	0.9	0.9	0.9	0.9	0.9	0.9	0.9	0.9	0.9
GEIKIE3	CE	CE	0.240968	0.2	0.2	0.2	0.2	0.2	0.2	0.2	0.2	0.2	0.2	0.2	0.2	0.2	0.2	0.2	0.2	0.2	0.2	0.2	0.2	0.2	0.2	0.2	0.2	0.2	0.2	0.2	0.2
MAGGA_DAN_GLETSCHER	CE	CE	2.12419	2.2	2.2	2.2	2.2	2.2	2.2	2.2	2.2	2.2	2.3	2.4	2.4	2.3	2.3	2.3	2.2	2.3	2.3	2.4	2.4	2.3	2.3	2.4	2.3	2.3	2.4	2.6	2.3
DENDRITGLETSCHER	CE	CE	0.17871	0.4	0.4	0.4	0.4	0.4	0.4	0.3	0.3	0.3	0.3	0.3	0.3	0.3	0.3	0.3	0.3	0.3	0.3	0.3	0.3	0.3	0.4	0.4	0.4	0.4	0.4	0.4	0.3
KANGERLUSSUAQ	CE	CE	19.1919	22.5	21.6	20.7	17.3	18.7	23.7	22.6	21.5	19.8	20.1	20.2	20.9	21.4	41.5	37.1	32.8	32	28.1	26.5	27.3	29.4	27.5	26.2	25.2	24.9	24.3	27.8	25.3
KONG_CHRISTIAN	CE	CE	3.96613	3.5	4.3	3.5	4.3	3.7	4.3	4.1	4	3.6	3.6	3.8	3.6	3.8	3.6	3.6	3.6	3.2	3.6	3.6	3.4	3.5	3.4	3.3	3.1	3.3	3.1	3.3	3.6
GEIKIE6	CE	CE	-0.121613	0	0	0	0	0	0	0	0	0	0	0	0	0	0	0	0	0	0	0	0	0	0	0	0	0	0	0	0
GEIKIE7	CE	CE	-0.182581	0	0	0	0	0	0	0	0	0	0	0	0	0	0	0	0	0	0	0	0	0	0	0	0	0	0	0	0
SORTEBRAE	CE	CE	0.02	0	0	0	0	0	0	0	0	0	0	0	0	0	0	0	0	0	0	0	0	0	0	0	0	0	0	0	0
BORGGRAVEN	CE	CE	0.513548	0.4	0.4	0.4	0.4	0.5	0.5	0.5	0.5	0.4	0.4	0.4	0.4	0.4	0.4	0.4	0.4	0.4	0.4	0.4	0.4	0.5	0.5	0.5	0.6	0.6	0.7	0.6	0.5
KRONBORG	CE	CE	0.811935	0.7	0.7	0.8	0.8	0.8	0.8	0.8	0.8	0.8	0.8	0.8	0.8	0.9	0.9	0.9	0.9	0.9	0.8	0.8	0.8	0.8	0.8	0.8	0.8	0.8	0.8	0.8	0.8
FREDERIKSBORG_GLETSCHER	CE	CE	0.959355	0.9	0.9	0.9	1	1	1	0.9	0.9	0.9	0.8	0.9	0.9	0.9	0.9	0.9	0.9	0.9	0.9	0.9	0.9	1	0.9	0.9	0.8	0.8	0.8	0.8	0.9
GEIKIE5		CE	-0.0787097	0	0	0	0	0	0	0	0	0	0	0	0	0	0	0	0	0	0	0	0	0	0	0	0	0	0	0	0
ROSENBORG	CE	CE	0.22	0.2	0.2	0.2	0.2	0.2	0.2	0.2	0.2	0.1	0.1	0.1	0.1	0.1	0.1	0.1	0.1	0.1	0.2	0.2	0.2	0.2	0.3	0.3	0.3	0.3	0.4	0.3	0.2
COURTAULD	CE	CE	-0.0870968	0	0	0	0	0	0	0	0	0	0	0	0	0	0	0	0	0	0	0	0	0	0	0	0	0	0	0	0
STYRTE	CE	CE	0.279032	0.2	0.2	0.2	0.3	0.2	0.3	0.3	0.3	0.3	0.2	0.2	0.2	0.2	0.2	0.2	0.2	0.2	0.3	0.2	0.3	0.5	0.3	0.3	0.3	0.3	0.3	0.3	0.3
NORDFJORD	CE	CE	0.0758065	0.1	0.1	0.1	0	0	0.1	0	0	0	0	0	0	0	0	0	0	0	0	0	0	0	0	0	0	0	0	0	0
GEIKIE4		CE	-0.0277419	0	0	0	0	0	0	0	0	0	0	0	0	0	0	0	0	0	0	0	0	0	0	0	0	0	0	0	0
SORGENFRI	CE	CE	0.144839	0.2	0.2	0.2	0.2	0.2	0.2	0.2	0.2	0.2	0.1	0.1	0.1	0.1	0.1	0.1	0.1	0.1	0.1	0.1	0.2	0.2	0.1	0.1	0.1	0.1	0.1	0.1	0.2
UNNAMED_KANGER_W		CE	0.394194	0.6	0.5	0.4	0.3	0.4	0.6	0.6	0.5	0.4	0.4	0.4	0.4	0.5	1	0.9	0.8	0.7	0.7	0.7	0.7	0.7	0.7	0.6	0.6	0.6	0.6	0.7	0.6
UNNAMED_SORGENFRI_W		CE	0.143871	0	0	0	0	0	0	0	0	0	0	0	0	0	0	0	0	0	0	0	0	0	0	0	0	0	0	0	0
UNNAMED_KANGER_E		CE	0.000645161	0	0	0	0	0	0	0	0	0	0	0	0	0	0	0	0	0	0	0	0	0	0	0	0	0	0	0	0
KOLVEGLETSJER		CE	-0.0419355	0	0	0	0	0	0	0	0	0	0	0	0	0	0	0	0	0	0	0	0	0	0	0	0	0	0	0	0
UNNAMED_DECEPTION_N		CE	0.573871	0.5	0.5	0.5	0.5	0.5	0.5	0.5	0.5	0.5	0.5	0.5	0.5	0.5	0.5	0.5	0.5	0.5	0.5	0.5	0.5	0.5	0.5	0.5	0.5	0.5	0.5	0.5	0.5
POLARIC-DECEPTION_O_N	CE	CE	3.23548	4.5	4	3.5	3.5	3.3	3.7	3.1	3.3	3.2	3	3	3.2	3.4	3.3	3.1	3.1	3.1	3	2.9	3	2.9	2.8	2.8	2.8	2.7	2.7	2.7	3.2
UNNAMED_POLARIC_C		CE	0.323871	0.3	0.3	0.3	0.3	0.3	0.3	0.3	0.3	0.3	0.3	0.3	0.3	0.3	0.3	0.3	0.3	0.3	0.3	0.3	0.3	0.3	0.3	0.3	0.3	0.3	0.3	0.3	0.3
UNNAMED_POLARIC_S	CE	CE	0.810645	1	0.9	0.9	0.8	0.9	0.9	0.9	0.9	0.9	0.9	0.9	0.9	0.9	0.9	0.9	0.9	0.9	0.9	0.8	0.8	0.8	0.8	0.8	0.8	0.8	0.8	0.8	0.9
UNNAMED_DECEPTION_O_CN_CS	CE	CE	9.75903	10.3	9.6	9	8.8	9.6	10	10.6	8.9	9.3	9.1	9.7	10.4	11.1	10.9	12.6	12.9	13.2	12.9	12.9	13.2	12.7	11.9	12.4	12.1	12.2	12.6	12.8	11.2
UNNAMED_UUNARTIT_ISLANDS	CE	CE	4.04032	5.1	4.6	4.1	4	4.2	4.1	4.4	3.6	4	3.7	3.9	3.7	4	3.9	3.8	3.7	3.8	4	3.8	4	4.1	4.1	4.9	4.9	4.9	6.7	5	4.3
KRUUSE_FJORD	CE	CE	2.32258	3.9	3.8	3.7	3.6	3.6	3.3	3.1	2.9	3.1	2.9	3.1	3.3	3.3	3.5	3.8	3.5	3.5	3.5	3.8	4	4	3.7	3.6	3.6	3.5	4	3.8	3.5
LAUBE_GLETSCHER	CE	CE	0.243226	0.2	0.2	0.2	0.2	0.2	0.2	0.2	0.2	0.2	0.2	0.2	0.2	0.2	0.2	0.2	0.2	0.2	0.2	0.2	0.2	0.2	0.2	0.2	0.2	0.2	0.2	0.2	0.2
UNNAMED_LAUBE_S	CE	CE	0.981613	1.2	1.2	1.1	1.2	1.2	1.1	1.1	1.1	1.1	1.1	1.1	1.3	1.3	1.3	1.3	1.3	1.4	1.4	1.4	1.4	1.3	1.3	1.4	1.3	1.3	1.4	1.3	1.3
KIV_STEENSTRUP_NODRE_BRAE	CE	CE	2.71484	4.1	4	3.9	3.9	3.8	4	3.8	3.7	3.6	3.4	3.8	4	3.9	3.8	3.6	3.4	3.5	3.6	3.7	3.6	3.4	3.2	3.4	3.5	3.4	4.4	5.2	3.8
KIV_STEENSTRUP_SONDRE_BRAE		CE	-0.0270968	0	0	0	0	0	0	0	0	0	0	0	0	0	0	0	0	0	0	0	0	0	0	0	0	0	0	0	0
ICE_CAPS_CE		CE	2.53806	2.5	2.5	2.5	2.5	2.5	2.5	2.5	2.5	2.5	2.5	2.5	2.5	2.5	2.5	2.5	2.5	2.5	2.5	2.5	2.5	2.5	2.5	2.5	2.5	2.5	2.5	2.5	2.5
HELHEIMGLETSCHER	SE	SE	24.9923	22.6	23.1	23.6	24.1	24.6	25.2	24.1	25.2	25.5	23.9	23.2	28	32.8	36.8	32.6	32.3	32	30.4	29.6	28.3	28.1	28.5	27.9	30.1	30.1	31.6	32.6	28
FENRISGLETSCHER	SE	SE	2.40452	2.1	2.1	2.1	2.3	1.8	2	2	2.1	2.1	2	2.3	2.5	2.8	2.8	2.4	2.3	2.4	2.5	2.3	2.5	2.3	2.1	2.4	2.6	2.6	2.8	3.2	2.4
MIDGARDGLETSCHER	SE	SE	-0.000967742	2.2	2.2	2.2	2.1	1.9	1.8	2.1	1.8	1.9	1.7	1.6	1.5	1.9	2.1	2.4	2.1	2.3	2.8	3	3.6	3.5	3	3.1	2.7	2.8	2.7	2.5	2.4
GLACIERDEFRANCE		SE	-0.161935	0	0	0	0	0	0	0	0	0	0	0	0	0	0	0	0	0	0	0	0	0	0	0	0	0	0	0	0
KNUD-RASMUSSEN	CE	SE	-0.0512903	0	0	0	0	0	0	0	0	0	0	0	0	0	0	0	0	0	0	0	0	0	0	0	0	0	0	0	0
NIGERTULUUP_KATTILERTARPIA		SE	0.155161	0.2	0.2	0.2	0.2	0.2	0.1	0.2	0.3	0.2	0.1	0.1	0.1	0.1	0.1	0.1	0.2	0.2	0.2	0.2	0.2	0.3	0.3	0.2	0.2	0.2	0.2	0.2	0.2
APUSEERAJIK		SE	0.166129	0.1	0.1	0.1	0.1	0.1	0.2	0.2	0.3	0.2	0.1	0.1	0.1	0.1	0.1	0.1	0.1	0.2	0.1	0.2	0.2	0.2	0.1	0.1	0.1	0.1	0.1	0.1	0.1
SE_NONAME10		SE	0.140323	0	0	0	0	0	0	0	0	0	0	0	0	0	0	0	0	0	0	0	0	0	0	0	0	0	0	0	0
IKERTIVAQ_NN	SE	SE	4.91774	5.1	5	5	4.9	4.8	5.2	5.2	5.2	5	4.9	4.7	4.7	5.4	5.7	5.5	5.6	5.9	6.2	6.2	6.4	5.9	5.7	5.5	5.7	5.4	5.4	5.8	5.4
HEIM_GLETSCHER	SE	SE	1.25194	1.4	1.4	1.4	1.5	1.3	1.4	1.2	1.5	1.3	1.2	1.2	1.2	1.2	1.2	1.2	1.2	1.2	1.2	1.2	1.3	1.2	1.2	1.1	1.1	1.2	1.2	1.2	1.2
IKERTIVAQ_M	SE	SE	4.26806	5.3	5.5	5.6	5.8	5.3	5.4	5.1	4.7	4.8	4.9	5.9	5.8	6.2	6	5.5	5.8	5.7	5.1	5.2	5.6	5.4	5.4	5	5.2	5.2	5.3	5.1	5.4
NONAME_IKERTIVAQ_N	SE	SE	1.19129	1.3	1.3	1.3	1.4	1.2	1.4	1	1.1	1.1	1.1	1.1	1.1	1	1	1	1.1	0.9	1	1	1.5	1.3	1.2	1	1.1	1.2	1.3	1.2	1.2
IKERTIVAQ_N	SE	SE	1.86065	2	2	2.1	2.1	2.2	2.3	2	2.2	2.2	2.2	2.2	2.2	2.4	2.4	2.1	2.2	2.2	2	2	2.1	2	2	2	2	2	2	1.9	2.1
BRCKNER_GLETSCHER	SE	SE	0.284194	0.3	0.3	0.3	0.3	0.3	0.3	0.2	0.3	0.2	0.2	0.2	0.2	0.2	0.2	0.2	0.2	0.3	0.2	0.2	0.2	0.3	0.2	0.2	0.2	0.2	0.2	0.2	0.2
IKERTIVAQ_S	SE	SE	5.48129	4.8	5.3	5.7	6.1	4.7	5.1	4.6	4.4	4.2	4	4.5	4.7	5	4.9	4.8	4.6	4.5	4.6	4.5	5	4.6	4.5	4.3	4.4	4.8	5	4.7	4.7
BUSSEMAND		SE	0.35129	0	0	0	0	0	0	0	0	0	0	0	0	0	0	0	0	0	0	0	0	0	0	0	0	0	0	0	0
KOGE_BUGT_N	SE	SE	3.40065	2.9	2.9	3	3	3.1	3.2	3.3	3.3	3.2	3.2	3.7	3.5	3.7	3.6	3.2	3.2	3.2	2.8	3.3	3.2	3.5	3.1	3	2.9	3	3.1	3	3.2
NONAME_IKERTIVAQ_S		SE	0.755161	0.7	0.7	0.7	0.7	0.7	0.7	0.7	0.7	0.7	0.7	0.7	0.7	0.7	0.7	0.7	0.7	0.7	0.7	0.7	0.7	0.7	0.7	0.7	0.7	0.7	0.7	0.7	0.7
KOGE_BUGT_C	SE	SE	14.8181	17.8	18.2	18.5	18.8	19.1	19.3	18	15.8	18.2	16.5	21	20.8	20.3	21	19.8	16.4	17.9	20	20.2	21	20.8	18.2	19.3	21	19.9	16.1	18.8	19
SE_NONAME1		SE	1.27839	1.2	1.2	1.2	1.2	1.2	1.2	1.2	1.2	1.2	1.2	1.2	1.2	1.2	1.2	1.2	1.2	1.2	1.2	1.2	1.2	1.2	1.2	1.2	1.2	1.2	1.2	1.2	1.2
KOGE_BUGT_S	SE	SE	5.45032	7.5	8.1	7.7	7.4	7	8	6.3	6.9	6.8	6.4	7.1	6.8	7.6	7.9	7.4	6.7	6.8	7	6.7	6.8	6.8	6.7	6.9	6.6	6.6	6.5	5.8	7
KOGE_BUGT_SS		SE	1.35742	1.2	1.3	1.3	1.4	1.4	1.2	1.2	1.2	1.1	1.1	1.1	1.2	1.2	1.3	1.3	1.2	1.3	1.3	1.5	1.5	1.4	1.3	1.4	1.4	1.4	1.4	1.4	1.3
UMIIVIK_FJORD	SE	SE	5.20516	4.9	4.9	5	5	5	5.9	5.9	5.3	6.5	6.1	7.2	7.4	9.6	9.9	8.5	7.9	8.2	7.8	9.3	9.8	9.9	10.1	9.6	9.7	9.2	9.7	9.6	7.7
GRAULV	SE	SE	4.95194	3.5	3.1	3.4	3.7	4	4.2	4.3	4.1	4.1	4	4.4	4.5	4.6	4.5	4.2	4.1	4.2	4.2	4.2	4.2	4	3.8	4.1	3.9	4	4	4	4.1
APUSEERSERPIA	SE	SE	0.577742	0.6	0.6	0.6	0.6	0.6	0.6	0.6	0.6	0.6	0.6	0.6	0.6	0.6	0.6	0.6	0.6	0.6	0.6	0.6	0.6	0.6	0.6	0.6	0.6	0.6	0.6	0.6	0.6
GYLDENLOVE	SE	SE	3.54871	4.4	4.2	4.6	5	5.4	5.4	6.1	4.9	4.8	4.7	5.1	5.2	5.9	5.8	5.3	5	5	5.3	5.5	5.5	5.5	5.2	5.6	5.5	5.6	5.8	5.7	5.3
GYLDENLOVE_S	SE	SE	0.606774	0.6	0.6	0.6	0.6	0.5	0.6	0.5	0.5	0.5	0.5	0.6	0.6	0.6	0.6	0.7	0.6	0.6	0.7	0.7	0.7	0.7	0.6	0.6	0.5	0.6	0.6	0.6	0.6
GYLDENLOVE_SS		SE	0.319032	0.3	0.3	0.3	0.3	0.3	0.3	0.3	0.3	0.3	0.3	0.3	0.3	0.3	0.3	0.3	0.3	0.3	0.3	0.3	0.3	0.3	0.3	0.3	0.3	0.3	0.3	0.3	0.3
AP_BERNSTOFF_GLETSCHER	SE	SE	4.63645	4.9	5.1	5	4.9	4.7	4.6	4.4	4.7	4.7	5	6	6.4	7.4	7.7	6.8	6.4	6.3	6.6	6.3	6.3	5.7	5.3	6.1	6.3	6	6	6.1	5.8
FIMBULGETLSCHER	SE	SE	0.384516	0.4	0.4	0.4	0.4	0.4	0.4	0.4	0.4	0.4	0.4	0.4	0.4	0.4	0.4	0.4	0.4	0.4	0.4	0.4	0.4	0.4	0.4	0.4	0.4	0.4	0.4	0.4	0.4
SE_NONAME2		SE	2.52032	2.5	2.5	2.5	2.5	2.5	2.5	2.5	2.5	2.5	2.5	2.5	2.5	2.5	2.5	2.5	2.5	2.5	2.5	2.5	2.5	2.5	2.5	2.5	2.5	2.5	2.5	2.5	2.5
MAELKEVEJEN	SE	SE	0.95	0.7	0.6	0.7	0.7	0.8	0.8	0.9	0.7	1.2	0.8	1.2	0.8	1.1	1.1	1.1	1.1	1	1.2	1.3	1.5	1.6	1.6	1.8	1.9	2.5	3	3	1.3
SE_NONAME5		SE	0.131613	0.1	0.1	0.1	0.1	0.1	0.1	0.1	0.1	0.1	0.1	0.1	0.1	0.1	0.1	0.1	0.1	0.1	0.1	0.1	0.1	0.1	0.1	0.1	0.1	0.1	0.1	0.1	0.1
SKINFAXE	SE	SE	1.86935	1.8	1.8	1.8	1.8	1.8	1.6	1.7	1.7	1.7	1.6	1.6	1.6	1.6	1.5	1.5	1.5	1.4	1.5	1.3	1.4	1.3	1.2	1.2	1.2	1.4	1.4	1.5	1.5
RIMFAXE	SE	SE	2.23548	1.9	1.9	1.7	2	2.2	2	2	2.2	2.3	2	2	1.8	2.1	2	1.9	1.9	1.8	1.8	1.8	1.6	1.7	1.7	1.7	1.8	1.8	1.7	1.7	1.9
SE_NONAME6		SE	-0.0574194	0	0	0	0	0	0	0	0	0	0	0	0	0	0	0	0	0	0	0	0	0	0	0	0	0	0	0	0
HEIMDAL_GLETSCHER	SE	SE	1.96516	1.9	1.8	1.6	1.7	1.8	1.8	1.9	2	2	1.7	1.8	1.5	2.2	2.1	1.9	2	1.6	1.8	1.7	1.5	1.7	1.1	1.4	1.4	1.5	1.3	1.7	1.7
TINGMIARMIUT_FJORD	SE	SE	4.37613	4.1	4	4	3.8	3.6	5	5.3	4.9	4.6	4	4.7	5.3	5.9	5.9	5.7	5	4.9	5.1	5.2	4.8	5	4.9	4.9	4.9	4.9	4.8	4.8	4.8
SE_NONAME4		SE	-0.000967742	0	0	0	0	0	0	0	0	0	0	0	0	0	0	0	0	0	0	0	0	0	0	0	0	0	0	0	0
SE_NONAME8		SE	-0.0774194	0	0	0	0	0	0	0	0	0	0	0	0	0	0	0	0	0	0	0	0	0	0	0	0	0	0	0	0
MOGENS_HEINESEN_N	SE	SE	1.80387	1.8	1.7	1.7	1.7	1.6	1.9	1.8	1.9	2	2.1	2.4	2.5	3	3.2	3.2	2.9	2.7	2.8	2.7	2.7	2.7	2.5	2.8	2.9	2.9	3.2	3.9	2.5
MOGENS_HEINESEN_C	SE	SE	0.752903	0.4	0.5	0.5	0.5	0.6	0.6	0.5	0.5	0.5	0.4	0.5	0.5	0.6	0.6	0.6	0.5	0.5	0.5	0.5	0.6	0.6	0.6	0.6	0.6	0.6	0.7	1.1	0.5
MOGENS_HEINESEN_S	SE	SE	2.89935	2.7	2.5	2.4	2.2	2	2.8	2.7	2.6	2.5	2.5	2.9	3.1	4	4.1	4	3.4	3.2	3.2	3.2	3.2	3	2.9	2.8	2.9	2.7	2.7	2.9	2.9
MOGENS_HEINESEN_SS_SSS	SE	SE	1.90032	1.9	1.9	1.9	1.9	1.9	1.9	2	2	1.9	1.8	1.9	1.9	2	2	2	1.9	1.8	1.7	1.9	2	2	2	1.9	1.9	1.9	2	2	1.9
PUISORTOQ_N	SE	SE	2.45677	3.1	3.1	3.1	3.1	3.1	3.3	3.8	3.5	3.2	2.9	3.3	3.3	3.6	3.9	3.9	4	3.8	3.5	3.7	3.8	3.6	3.5	3.4	3.4	3.4	3.4	3.4	3.4
PUISORTOQ_S	SE	SE	0.379032	0.5	0.6	0.6	0.6	0.7	0.6	0.6	0.6	0.6	0.6	0.8	0.7	1	1	0.9	0.8	0.7	0.7	0.8	0.9	0.9	0.8	0.8	0.8	0.8	0.8	0.8	0.7
NAPASORSUAQ_N	SE	SE	0.886774	0.8	0.9	0.9	1	1	1	0.6	0.7	0.8	0.9	0.9	0.9	0.9	1	1	1	1	1.1	0.8	1.5	1.3	1.4	1.1	1.2	1.2	1.2	1.1	1
SE_NONAME7		SE	0.454194	0.4	0.4	0.4	0.4	0.4	0.4	0.4	0.4	0.4	0.4	0.4	0.4	0.4	0.4	0.4	0.4	0.4	0.4	0.4	0.4	0.4	0.4	0.4	0.4	0.4	0.4	0.4	0.4
ANORITUUP_KANGERLUA	SE	SE	3.59129	5.1	5	5	5	5	4.6	5.3	5.5	5.7	5.6	7	6.3	6.8	7.3	6.8	6	6	6	5.7	5.9	5.9	4.9	5.8	6.7	6.3	7.6	8.3	6
NAPASORSUAQ_C_S	SE	SE	0.501935	0.5	0.5	0.5	0.5	0.5	0.5	0.5	0.5	0.5	0.5	0.5	0.5	0.5	0.5	0.5	0.5	0.5	0.5	0.5	0.5	0.5	0.5	0.5	0.5	0.5	0.5	0.5	0.5
UNNAMED_ANORITUUP_KANGERLUA_S	SE	SE	0.621935	0.6	0.6	0.5	0.5	0.4	0.5	0.5	0.5	0.5	0.5	0.5	0.5	0.5	0.5	0.6	0.6	0.6	0.6	0.6	0.7	0.6	0.6	0.6	0.5	0.5	0.6	0.5	0.5
UNNAMED_ANORITUUP_KANGERLUA_SS		SE	0.520323	0.5	0.5	0.5	0.5	0.5	0.5	0.5	0.5	0.5	0.5	0.5	0.5	0.5	0.5	0.5	0.5	0.5	0.5	0.5	0.5	0.5	0.5	0.5	0.5	0.5	0.5	0.5	0.5
UNNAMED_HERLUF_TROLLE_N	SE	SE	1.05355	1.2	1.2	1.1	1.1	1.1	1.1	1.1	1.1	1.1	1	1.2	1.2	1.2	1.2	1.1	1.1	1.1	1	1.1	1.1	1.1	1	1.1	1.1	1.1	1.1	1.1	1.1
SE_NONAME9		SE	0.224516	0.2	0.2	0.2	0.2	0.2	0.2	0.2	0.2	0.2	0.2	0.2	0.2	0.2	0.2	0.2	0.2	0.2	0.2	0.2	0.2	0.2	0.2	0.2	0.2	0.2	0.2	0.2	0.2
UNNAMED_HERLUF_TROLLE_S	SE	SE	0.754839	0.9	0.9	1	1.1	1.2	1.1	1.1	1.1	1.1	1.1	1.3	1.5	1.6	1.7	1.7	1.5	1.5	1.5	1.5	1.5	1.5	1.4	1.4	1.4	1.4	1.5	1.4	1.3
UNNAMED_KANGERLULUK	SE	SE	0.896452	0.9	0.9	0.9	0.9	0.9	0.9	0.9	0.8	0.8	0.7	0.8	0.8	0.8	0.8	0.9	0.9	0.9	1	1	1.1	1.1	1.1	0.7	0.8	0.8	0.8	0.8	0.9
HERLUF_TROLLE-KANGERLULUK-DANELL		SE	0.832903	0.8	0.8	0.8	0.8	0.8	0.8	0.8	0.8	0.8	0.8	0.8	0.8	0.8	0.8	0.8	0.8	0.8	0.8	0.8	0.8	0.8	0.8	0.8	0.8	0.8	0.8	0.8	0.8
UNNAMED_DANELL_FJORD	SE	SE	0.554516	0.3	0.3	0.4	0.5	0.5	0.5	0.5	0.5	0.5	0.4	0.5	0.5	0.5	0.6	0.5	0.4	0.4	0.4	0.5	0.4	0.4	0.3	0.4	0.4	0.4	0.4	0.3	0.4
UNNAMED_SOUTH_DANELL_FJORD	SE	SE	0.246452	0.2	0.2	0.2	0.2	0.2	0.2	0.2	0.2	0.2	0.2	0.2	0.2	0.2	0.1	0.1	0.1	0.1	0.1	0.1	0.2	0.2	0.1	0.1	0.1	0.1	0.1	0.1	0.2
SOUTHERN_TIP	SE	SE	2.99871	2.9	2.9	2.9	2.9	2.9	2.9	2.9	2.9	2.9	2.9	2.9	2.9	2.9	2.9	2.9	2.9	2.9	2.9	2.9	2.9	2.9	2.9	2.9	2.9	2.9	2.9	2.9	2.9
ICE_CAPS_SE		SE	0.447742	0.4	0.4	0.4	0.4	0.4	0.4	0.4	0.4	0.4	0.4	0.4	0.4	0.4	0.4	0.4	0.4	0.4	0.4	0.4	0.4	0.4	0.4	0.4	0.4	0.4	0.4	0.4	0.4
TOTAL Discharge in Greenland			420.742	452.7	459.1	455.9	448.2	448.5	460.4	455	444.7	455.5	450.1	475.4	486.6	506.6	537.6	523.4	514.3	516.1	515.3	523.3	536	542.8	524.7	532.5	537.6	537.6	539	553.7	497.6
Mean Discharge 1992-2017			495.342
Mean Mass Balance 1992-2017			-178.204
Reference Surface Mass Balance			420.742
CW Discharge			63.3129	65.1	66.9	65.6	62.1	68.1	65.3	66.9	69.1	74.5	75.6	78.5	80.9	80.9	83.2	83.9	86.5	86.7	88.8	93.4	89.4	93.4	95.3	93	90.6	91.1	83.3	79.9	80
SW Discharge			28.9797	28.5	29.1	28.2	27.7	27.9	28.6	27.6	24.7	25.7	26.8	30.4	29.8	28.4	28.5	29.8	29.2	28.9	28.3	28.8	30.5	30.8	28	28.8	28.7	30.1	28.4	29.2	28.5
SE Discharge			123.926	128.8	130.1	131.5	133.7	131.7	137.9	134.1	131.4	134.7	127.7	141.9	146.4	162.6	169.1	157.4	148.7	149	150.3	151.2	154.8	152.1	144.8	146.6	151.8	151	152	156.8	144.6
CE Discharge			70.3884	78.6	76.6	73.1	70	71.3	78.4	76.9	73.4	70.9	69.9	72.1	73.3	75.2	94.8	91.7	87.1	86.5	83.4	81.9	83.6	85.3	81.2	81.9	80.4	80.1	83.3	86.7	79.8
NE Discharge			25.1968	25.5	26.4	26.2	26.4	25.6	26	26.3	26.3	25.6	25.5	26.5	27.4	26.3	27.1	26.4	27	27.1	26.8	28.1	28.7	30.9	28.3	30.8	32.1	32.6	32.6	35.6	28
N Discharge			21.5968	23.8	26.2	26.9	27.6	25.2	24.7	24.1	24	23.9	23.7	24.9	26	26.3	27	27.1	26.5	26.2	25	25.4	26.9	26.9	29.5	29.2	28.8	28.4	29	31.7	26.4
NW Discharge			59.3397	80.6	81.1	82.4	79	78	79	78.6	75.1	80.1	81.1	81.3	82.9	86.9	87.1	86.4	88.8	91	92	93.5	101.1	102.4	96.7	101.4	104.4	103.6	109.7	113	89.6
Total Discharge in this survey			392.74	430.9	436.4	433.9	426.5	427.8	439.9	434.5	424	435.4	430.3	455.6	466.7	486.6	516.8	502.7	493.8	495.4	494.6	502.3	515	521.8	503.8	511.7	516.8	516.9	518.3	532.9	476.9
CW Discharge 1992-2017			CW Discharge 1992-2017	79.9269
SW Discharge 1992-2017			SW Discharge 1992-2017	28.5462
SE Discharge 1992-2017			SE Discharge 1992-2017	144.281
CE Discharge 1992-2017			CE Discharge 1992-2017	79.2654
NE Discharge 1992-2017			NE Discharge 1992-2017	27.6346
N Discharge 1992-2017			N Discharge 1992-2017	26.2769
NW Discharge 1992-2017			NW Discharge 1992-2017	88.6231
Total Discharge			Total Discharge	474.554
Average of Total				474.554

## Sheet: Mass Balance
Greenland Mass Balance Estimates (Gt/yr) - Reproduced from Mouginot et al 2019 (1)	Coastal Sector		Reference SMB	Mass Balance ->
NAME	This Study	Mouginot et al 2019 (1)	1961-1990	1992	1993	1994	1995	1996	1997	1998	1999	2000	2001	2002	2003	2004	2005	2006	2007	2008	2009	2010	2011	2012	2013	2014	2015	2016	2017	2018	1992-2018
SW_NONAME1	SW	SW	0.519677	0.9	0.9	0.1	-0.2	0.4	0.5	-0.2	-0.2	0.5	-0.6	0.5	0	-0.3	0.2	0	-0.5	-0.9	0.1	-0.8	-0.9	-0.7	-0.6	0.6	0	-0.4	-0.7	0	0
ILORLIIT-SERMINNGUAQ		SW	-0.706452	-0.6	-0.7	-1	-1.4	-0.5	-0.9	-1.4	-1.1	-0.8	-1.3	-0.8	-1.1	-1.1	-0.5	-0.9	-0.9	-1.5	-0.9	-1.8	-1	-1.3	-1.1	-1.2	-0.6	-1.4	-1.1	-1	-1.03462
SERMILIK	SW	SW	-0.0774194	0	-0.1	-0.3	-0.8	0.5	0	-0.6	-0.6	0	-0.8	0	-0.4	-0.4	0.4	-0.3	-0.4	-0.9	-0.3	-1.1	-0.7	-0.6	-0.7	-0.4	-0.1	-0.9	-0.6	-0.4	-0.388462
QAJUUTTAP_SERMIA_N		SW	0.11129	0.1	0.2	0	-0.1	0.3	0.2	0	-0.1	0.2	-0.1	0.1	0	0	0.3	0.1	0	-0.1	0.1	-0.2	-0.1	-0.1	-0.1	0	0.1	-0.1	-0.1	0	0.0230769
SIORALIK-ARSUK-QIPISAQQU		SW	-0.934516	-0.3	-0.3	-1.5	-2.9	0.6	-0.5	-2	-2.3	-0.8	-3	-0.8	-1.8	-2.4	0.4	-1.7	-2.7	-3.9	-1.2	-4.2	-3.6	-2.8	-3.3	-1.3	-0.9	-3.3	-2.9	-1.6	-1.9
QALERALLIT_SERMIAT		SW	0.0693548	0.1	0	-0.1	-0.4	0.4	0.1	-0.3	-0.3	0.1	-0.4	0.1	-0.2	-0.1	0.4	-0.1	-0.1	-0.4	-0.1	-0.6	-0.3	-0.3	-0.4	-0.2	0	-0.4	-0.3	-0.1	-0.146154
NAAJAT_SERMIAT	SW	SW	-0.0564516	0	0	-0.2	-0.5	0.3	0	-0.4	-0.3	0.1	-0.5	0	-0.3	-0.2	0.3	-0.2	-0.2	-0.5	-0.2	-0.8	-0.4	-0.4	-0.4	-0.3	0	-0.6	-0.4	-0.3	-0.234615
KIATTUUT-QOOQQUP	SW	SW	1.11323	0.2	0.3	-0.1	-0.6	0.5	0.5	-0.3	-0.8	0	-0.9	0.2	-0.7	-0.5	0.1	-0.9	-1.1	-1	-0.6	-1.4	-1	-1.2	-0.7	-0.5	-0.4	-0.8	-1.1	-0.5	-0.492308
EQALORUTSIT_KILLIIT_SERMIAT	SW	SW	3.16226	1.3	1.3	0.1	-0.9	3.3	1.7	0	-1.1	1.4	-1.4	1.2	-0.5	0.4	2.5	-0.4	-1	-1.7	-0.1	-2.9	-1.8	-1.3	-1.4	-0.4	-0.3	-1.8	-1.8	-0.7	-0.215385
QAJUUTTAP_SERMIA	SW	SW	3.88645	0.1	0.1	-0.7	-1.9	1.7	0.3	-1.6	-1.5	0.9	-1.8	0.2	-1.6	0.2	2.6	-0.5	-1	-1.2	-0.1	-2.3	-2.9	-2.5	-2	-0.9	-1.2	-2.2	-1.4	-0.6	-0.815385
SERMILIGAARSSUK_BRAE	SW	SW	1.29323	1	-0.2	-0.6	-0.7	0.2	0.6	-0.4	-0.5	-0.1	-1.4	0.3	-0.6	-0.9	0.5	-0.7	-2.1	-2.1	0.4	-2.4	-2.4	-1.5	-1.5	0.2	-0.7	-1.7	-1.7	0.3	-0.730769
UKAASORSUAQ	SW	SW	6.30516	1.3	0.4	0	-1.3	1.2	1.2	-0.2	-1	1	-1.6	1.5	-1.2	0.5	2.3	-0.3	-2.6	-2.2	1.7	-3.9	-3.1	-1.3	-0.1	1.2	-0.8	-1.6	-2.2	0.3	-0.426923
AVANNARLEQ-NIGERLIKASIK	SW	SW	1.36548	0.1	0.4	-0.3	-0.7	0.7	0.3	-0.3	-0.8	0	-0.9	0.3	-1	-0.6	0.9	-0.7	-1.7	-1.7	0.5	-2.1	-2.1	-1.1	-1	0.2	-0.4	-1.2	-1.1	0.2	-0.55
AVANNARLEQ_N		SW	0.342903	0.6	0.7	0.3	0	0.9	0.7	0.3	0	0.3	-0.2	0.5	-0.3	-0.1	1	0.1	-0.6	-0.5	0.7	-0.7	-1	-0.3	-0.4	0.5	0.2	-0.2	-0.4	0.5	0.0807692
FREDERIKSHABS-NAKKAASORSUAQ	SW	SW	1.46226	3.2	3.1	1	-0.3	2.4	3.5	1.5	-0.2	0.9	-0.4	1.4	-1.7	-1.8	2.9	-0.1	-4.1	-4.6	1.9	-4.6	-6.2	-4	-3.9	1.4	-0.1	-1.9	-3.6	2.1	-0.55
SERMEQ-KANGAASARSUUP		SW	2.03613	3.9	3.6	1.6	0.2	1.7	4.3	1.7	0.8	1	1	2.1	-0.6	-0.9	2.7	1.2	-4	-4.4	2.1	-4.1	-4.9	-4	-2.4	2.1	0	-0.8	-3.6	3.1	0.0115385
KANGIATA_NUNAATA_SERMIA	SW	SW	6.38323	1.1	0	-0.1	-1.5	0.2	1.1	-0.2	-0.9	-0.6	0.6	-2.4	-3	-0.2	0.6	-1.7	-4.7	-3.7	0.2	-4.5	-4.9	-4.1	-1.3	-1.1	-1.5	-1.4	-3.7	0.8	-1.45
AKULLERSUUP-QAMANAARSUUP	SW	SW	1.5671	-0.3	-0.5	-0.8	-1.3	0	0.2	-0.4	-0.9	-0.3	-0.2	-0.4	-1.1	0	-0.2	-0.4	-1.8	-1.6	0	-1.8	-2.4	-1.5	-1	-0.4	-0.9	-0.6	-1.5	0.5	-0.773077
NARSAP_SERMIA	SW	SW	2.05548	0.8	0.2	0	-0.9	0.4	0.5	0.6	-0.2	0.1	0.6	-0.3	-1	0.1	-0.3	-1	-2.4	-2.3	-0.2	-2.5	-3.9	-4.3	-2.9	-2.6	-3.1	-3.2	-5	-1.8	-1.26154
KANGILINNGUATA_SERMIA		SW	0.366452	0.7	0.8	0.2	-0.4	0.4	1.2	0.1	-0.2	0.1	0	0	-0.7	-0.5	0.8	0.2	-1.3	-1.3	0.7	-1.1	-2.3	-1.9	-1.4	0	-0.7	-0.6	-1.5	0.3	-0.334615
SAQQAP-MAJORQAQ-SOUTHTERRUSSEL_SOUTHQUARUSSEL		SW	7.40097	12	10.5	4.9	-2.7	7	14.3	6.6	6.7	4.4	11.4	1.9	-3	5.7	9.9	10.3	-9.2	-8.3	9.8	-10.3	-22.1	-16.3	-7.9	4.5	-4.1	-0.6	-11.9	8	0.903846
ISUNNGUATA-RUSSELL		SW	0.510645	2.3	1.1	-0.8	-2.7	0.5	1.6	0.6	0.9	-0.1	1.6	-2	-2.3	0.1	0.5	0.7	-3.2	-2.9	1.1	-4.4	-7.1	-5.6	-3.8	-0.6	-2.1	-1.9	-4	0.6	-1.25
INUPPAAT_QUUAT		SW	-0.143226	0.7	0.1	-1.1	-2	-0.3	0.3	-0.4	-0.1	-0.7	0.5	-2.1	-2	-0.9	-0.5	-0.1	-2.2	-2.4	0	-3	-4.8	-4.1	-3	-1	-1.9	-1.5	-2.9	-0.3	-1.36154
USULLUUP_SERMIA		SW	2.29161	4.7	2.7	0	-2	2.5	3.5	2.6	2.5	1.8	4.7	-1.8	-1.6	1.7	2.3	2.4	-2.2	-1.8	2.6	-3.5	-5.9	-5.2	-2.6	1	-1	-0.4	-3.2	2.2	0.146154
ICE_CAPS_SW		SW	1.33452	0.2	-0.9	-1.5	-2.4	2.3	1.8	-1.1	-2.2	0.1	-1.4	-2.9	-4.1	-1.9	1.3	-0.5	-3.3	-4.7	-1	-3.9	-5.7	-6	-5.2	-2.2	-3.9	-2.9	-5.6	-1.3	-2.21538
NORDENSKIOLD_GLETSCHER		CW	-0.34871	2.6	0	-1.9	-4.3	-0.4	0.6	0.2	0.4	-1.2	1.9	-5	-3.6	-2	-0.7	-1.1	-5	-4.2	-0.6	-5.4	-6.9	-6.7	-4.4	-1.4	-3.1	-2	-4.4	-0.4	-2.25385
SAQQARLIUP_ALANGORLIUP	CW	CW	-0.433548	0.7	-0.4	-1.4	-2.5	-0.8	-0.2	-0.3	-0.3	-1.1	0.5	-3.1	-1.9	-1.6	-0.9	-1.2	-2.8	-2.6	-0.8	-2.9	-3.6	-3.6	-2.4	-1.2	-2	-1.1	-2.3	-0.7	-1.53077
JAKOBSHAVN_ISBRAE	CW	CW	25.82	4.9	-2.5	-4.9	-6	6.2	6.4	6.2	-3.1	-0.8	1.8	-15.1	-14.8	-8.1	-8.7	-18.6	-23.4	-20.6	-16.8	-25.8	-26.6	-28.9	-29.1	-25.2	-23.1	-21.7	-19.3	-7.8	-12.2154
SERMEQ_AVANNARLEQ	CW	CW	0.194194	0.3	-0.1	-0.4	-0.7	0.2	0.3	0.3	-0.1	-0.1	0.5	-0.8	-0.7	-0.4	-0.1	-0.5	-1.1	-1.1	-0.6	-1	-1.2	-1.4	-1	-0.6	-0.7	-0.5	-0.9	-0.2	-0.476923
CW_NONAME1		CW	-0.909677	-0.6	-0.8	-1	-1.3	-1	-0.8	-0.8	-0.9	-1.2	-0.7	-1.7	-1.4	-1.4	-1.1	-1	-1.5	-1.5	-1.1	-1.7	-1.7	-1.9	-1.6	-1.1	-1.3	-1.2	-1.4	-0.9	-1.21923
EQIP_SERMIA	CW	CW	-0.31	-0.4	-0.7	-0.8	-1	-0.7	-0.6	-0.5	-0.6	-1	-0.4	-1.3	-1.2	-1.2	-0.9	-0.9	-1.3	-1.3	-0.9	-1.3	-1.6	-1.8	-1.6	-1.2	-1.4	-1.3	-1.5	-1.1	-1.05385
KANGILERNGATA_SERMIA	CW	CW	1.13065	0.5	-0.4	0.1	0	0.3	0.3	0.8	0.2	-0.1	1.1	-0.7	-0.6	0	0.7	0.6	-1.4	-1.2	-1.1	-1.8	-2.1	-1.7	-1.2	-1.4	-1.1	-0.8	-1.4	-0.4	-0.476923
SERMEQ_KUJALLEQ	CW	CW	5.79226	0	-0.7	-0.9	-1.3	2.2	1	1	-1.3	-0.1	1	-2.6	-2.2	0.2	1.2	-0.7	-2.3	-1.5	-0.6	-1.3	-2.1	-1.9	-1.7	-1.5	-0.7	-0.4	-2	-0.2	-0.738462
SERMEQ_AVANNARLEQ2	CW	CW	1.57581	-0.5	-1.3	-1.5	-1.7	0	-0.4	0.3	-1.2	-0.9	0.2	-2	-2.3	-1.1	0	-0.6	-2	-1.8	-0.8	-1.7	-2	-2.3	-1.6	-1.4	-1.5	-1	-1.9	-0.6	-1.19231
STORE_GLETSCHER	CW	CW	9.80839	0.2	-2.6	-1.8	-2.2	3.4	0.3	3.4	-1.2	0.9	3.9	-2.5	-2.3	1.4	3.3	0.1	-1.5	-1.3	-0.7	-1.3	-1.5	-1	-1.1	-1.5	-0.8	0.5	-1.5	-0.5	-0.284615
CW_NONAME3		CW	0.0216129	0	0	-0.1	-0.1	0	0	0.1	-0.1	0	0	-0.2	-0.2	-0.1	0	-0.1	-0.1	-0.2	-0.1	-0.2	-0.2	-0.3	-0.2	-0.1	-0.2	-0.1	-0.2	-0.1	-0.103846
KANGERLUARSUUP_SERMIA	CW	CW	0.00387097	0	0	-0.1	-0.1	0	0	0.1	-0.1	-0.1	0.1	-0.3	-0.3	-0.2	-0.1	-0.2	-0.2	-0.4	-0.1	-0.2	-0.4	-0.6	-0.4	-0.3	-0.3	-0.2	-0.3	-0.1	-0.180769
LILLE_GLETSCHER	CW	CW	0.483548	-0.1	-0.5	-0.4	-0.5	0	-0.1	0.3	-0.3	-0.2	0.2	-0.6	-0.8	-0.1	-0.1	-0.3	-0.6	-0.6	-0.4	-0.5	-0.6	-0.8	-0.5	-0.4	-0.4	-0.2	-0.5	-0.3	-0.346154
SERMEQ_SILARLEQ	CW	CW	3.80323	-0.8	-1.9	-1.4	-1.6	1.2	-0.5	1.4	-1.3	-1	0.6	-2.1	-2.3	-0.4	-0.2	-1.9	-2	-2.5	-2.1	-2.2	-3.9	-4.8	-4.4	-3.9	-5.2	-3.4	-4.3	-4	-1.95769
CW_NONAME2	CW	CW	0.630645	-0.1	-0.4	-0.3	-0.3	0.1	-0.1	0.2	-0.3	-0.2	0.1	-0.6	-0.6	-0.1	0	-0.3	-0.4	-0.5	-0.3	-0.4	-0.4	-0.5	-0.4	-0.3	-0.2	-0.1	-0.3	-0.1	-0.257692
KANGERLUSSUUP_SERMERSUA	CW	CW	2.16968	-0.3	-0.9	-0.8	-0.9	0.7	-0.5	0.9	-1	-0.7	0.5	-1.5	-1.7	-0.4	0.1	-1.3	-1.2	-1.5	-1.3	-1.6	-1.7	-1.7	-1.5	-1.4	-1.2	-0.9	-1.5	-1	-0.896154
RINK_ISBRAE	CW	CW	11.6384	-0.4	-2.2	0.1	-0.3	5.7	-0.5	5.2	-1.3	0.5	3.1	-2	-2.3	1.7	3.2	-2.3	-1.4	-1.7	-2.5	-1.7	-1.7	-2.2	-1.7	-2.1	-2	0.4	-2	-1	-0.4
ICE_CAPS_CW		CW	0.587419	-0.1	-0.3	-0.7	-0.6	0.1	0.1	0.7	-0.7	-0.6	0.1	-1.8	-1.7	-1	-0.2	-0.9	-0.9	-2.1	-1.2	-1.3	-2.2	-2.6	-2.1	-1.5	-1.6	-1.3	-1.9	-0.4	-1.01154
UMIAMMAKKU_ISBRAE	CW	NW	0.834839	-0.3	-0.5	-0.5	-0.8	0.5	-0.2	0.3	-0.4	-0.3	0	-0.7	-0.5	-0.3	-0.1	-1	-0.9	-1.3	-1.6	-1.6	-1.6	-1.7	-1.3	-1.5	-1.4	-1.3	-1.4	-1.2	-0.784615
INNGIA_ISBRAE	CW	NW	0.170968	-0.2	-0.4	-0.4	-0.5	0.1	-0.3	0.2	-0.3	-0.4	0	-0.7	-0.6	-0.4	-0.2	-0.7	-0.7	-0.9	-0.8	-0.9	-0.8	-1.3	-1.1	-0.8	-0.8	-1	-1	-0.7	-0.573077
NW_NONAME1		NW	0.000645161	0.1	0.1	-0.1	-0.1	0.2	0.2	0.8	-0.1	-0.2	0.5	-1.1	-1	-0.3	-0.2	-0.8	-0.8	-1.5	-0.9	-1.3	-1.1	-1.9	-1.3	-0.7	-0.9	-0.6	-1.1	-0.3	-0.542308
UPERNAVIK_ISSTROM_SS	NW	NW	-0.587419	-0.5	-0.5	-0.7	-0.7	-0.7	-0.4	-0.2	-0.6	-0.7	-0.4	-1.2	-1.1	-0.9	-0.7	-1	-1	-1.2	-0.9	-1.2	-1	-1.3	-1.1	-0.9	-0.9	-0.7	-1	-0.7	-0.826923
UPERNAVIK_ISSTROM_S	NW	NW	1.24613	-1.6	-1.6	-2.2	-1.5	-1.2	-1.5	-0.6	-1.5	-1.9	-0.7	-2.7	-2.8	-1.5	-1.4	-2.1	-2.3	-2.8	-2.3	-2.4	-2.2	-2.6	-2.6	-1.9	-2.1	-1.6	-2	-1.3	-1.90769
UPERNAVIK_ISSTROM_C	NW	NW	3.63452	-0.8	-0.7	-1.2	0.1	0.7	-0.4	1.4	-0.6	-0.4	1.2	-1.7	-2.1	0	0	-0.9	-1.3	-1.7	-1.8	-1.8	-1.3	-2.5	-2.9	-2.7	-3.4	-3	-3.9	-3.6	-1.21923
UPERNAVIK_ISSTROM_N	NW	NW	4.49613	-1.3	-0.9	-1.5	0.1	1.9	0.4	2.4	0	-0.5	1.5	-2.8	-3.1	-0.7	-0.7	-2.8	-4.7	-7.5	-6.6	-6.3	-5.9	-7.5	-7.6	-6.4	-7.1	-5.7	-5.8	-5.2	-3.04231
NUNATAKASSAAP_SERMIA	NW	NW	0.820645	-0.5	-0.5	-0.7	-0.3	0.2	0	0.4	-0.3	-0.5	0.2	-1.5	-1.3	-0.3	-0.1	-0.4	-0.7	-1.3	-1	-1.1	-0.6	-1.3	-0.8	-0.5	-0.7	-0.4	-0.5	-0.1	-0.557692
KAKIVFAAT_SERMIAT	NW	NW	2.83935	-1.3	-0.7	-1	0	0.2	-0.4	1.5	-0.4	-0.7	0.4	-2.8	-2.8	-0.7	0.2	-1.7	-1.5	-3	-2.7	-2.8	-2.5	-5.3	-3.4	-4.3	-6.4	-5.3	-4.8	-3.8	-2.00769
QEQERTARSUUP_SERMIA	NW	NW	0.608387	0.1	0.2	0.1	0.3	0.5	0.5	0.7	0.2	0.2	0.6	-0.6	-0.5	0.1	0.3	-0.1	-0.2	-0.5	-0.4	-0.6	-0.2	-0.6	-0.3	-0.1	-0.3	-0.1	-0.1	0.1	-0.0307692
USSING_BRAEER	NW	NW	1.82774	0.1	0.3	-0.1	0.6	1	0.5	1.4	0.3	0.3	1.1	-0.9	-0.8	0.4	0.8	-0.2	-0.1	-0.8	-0.8	-0.6	0.4	-0.7	-0.7	-0.1	-0.6	-0.3	-0.4	0.2	0.00384615
USSING_BRAEER_N	NW	NW	1.44419	-0.8	-0.5	-1.1	-0.4	-0.1	-0.2	0.4	-0.4	-0.9	-0.1	-1.8	-1.9	-0.9	-0.6	-1.3	-1.1	-1.9	-1.9	-1.6	-1	-2.1	-1.9	-1.1	-1.7	-1.3	-1.4	-0.8	-1.06154
CORNELL_GLETSCHER	NW	NW	-0.0406452	-0.4	-0.3	-0.8	-0.5	-0.4	-0.3	-0.1	-0.5	-0.7	-0.3	-1.4	-1.1	-0.7	-0.5	-0.8	-0.8	-1.2	-1	-1.2	-0.8	-1.3	-1.1	-0.9	-1.1	-1	-1.2	-0.9	-0.784615
ILLULLIP_SERMIA	NW	NW	4.60323	-0.5	0.8	-0.5	0.8	1.9	1	2.4	0.2	-0.1	1.9	-2.2	-2	0.7	1.3	-1.3	-1.2	-2.6	-3	-2.8	-0.1	-2.4	-1.6	-0.8	-1.9	-1.1	-1.7	0.2	-0.569231
ALISON_GLETSCHER	NW	NW	2.89323	-1	0	-0.3	0.3	0.4	0.1	0.9	0.3	-0.4	0.9	-1.7	-1.9	-1.1	-0.7	-2.3	-1.9	-3	-3	-2.6	-1.7	-2.8	-3	-2.8	-4.5	-4.6	-5.2	-5	-1.6
HAYES_GLETSCHER_M_SS	NW	NW	2.43839	-2.4	-1.5	-2	-1.6	-1.1	-1.3	-1.1	-1.9	-2.1	-1.2	-3.1	-3.1	-2.2	-1.1	-2.6	-2.1	-3.3	-3.3	-2.9	-1.6	-2.8	-2.6	-2	-2.8	-2.2	-2.4	-2.3	-2.16538
HAYES_GLETSCHER_N_NN	NW	NW	6.85581	-1.6	1.1	-0.7	0.2	1.9	0.5	1.2	-0.6	-1	1.4	-2.1	-2.3	-0.4	2.4	-2	-0.7	-3.7	-3.8	-2.7	0.5	-2.5	-2.6	-1.6	-4.1	-2.7	-2.2	-1	-1.08077
KJER_GLETSCHER	NW	NW	1.21613	-1.2	-0.1	-1.6	-1.1	-1.1	-0.9	-1	-1.3	-1.7	-0.9	-2.6	-2.4	-1.7	-0.6	-1.9	-1.7	-3	-2.5	-2.4	-1.8	-3	-2.7	-3.5	-5.7	-6.5	-9.1	-10.4	-2.38462
STEENSTRUP-DIETRICHSON	NW	NW	2.36516	-3.9	-2.5	-3.8	-3	-2.3	-2.4	-2.2	-2.7	-4.2	-3.6	-5.6	-6	-6.4	-4.8	-6.4	-6.6	-9.3	-9.3	-9.1	-8	-10.4	-8.3	-7.4	-9	-7.1	-5.4	-5.3	-5.75769
SVERDRUP_GLETSCHER	NW	NW	3.08806	-0.1	1.2	0.2	0.7	1.3	0.8	1	0.6	-0.1	1.2	-0.2	-0.7	-0.7	0.8	-1.9	-1.3	-3.2	-2.9	-2.4	-1.1	-2.6	-2.2	-1.9	-2.8	-2.2	-2.2	-2.2	-0.796154
SAVISSUAQ_UNNAMED1		NW	0.00903226	0	0	0	0	0	0	0	0	0	0	0	0	0	0	0	0	0	0	-0.1	-0.1	-0.1	0	0	0	-0.1	0	0	-0.0153846
NANSEN_GLETSCHER	NW	NW	3.12548	-1.2	0.4	-0.7	-0.2	0.4	-0.3	-0.4	-0.7	-0.5	0.3	-0.6	-1.2	-0.5	1.2	-1.3	-0.6	-2.1	-1.8	-1.1	-0.5	-1.1	-0.7	-1.1	-2.2	-1.6	-3.4	-4.4	-0.826923
NW_NONAME2		NW	0.0674194	0	0	0	0	0.1	0	0.1	0	0	0	0	0	0	0.1	-0.1	0	-0.1	-0.1	0	0	-0.1	0	0	0	0	0	0	-0.00384615
NW_NONAME3		NW	0.0132258	0	0.1	0	-0.1	-0.1	0.1	0.1	-0.1	-0.2	-0.1	-0.1	-0.1	-0.1	0	-0.1	-0.1	-0.2	-0.2	-0.2	-0.2	-0.2	-0.1	-0.1	-0.2	-0.2	-0.2	-0.1	-0.1
SAVISSUAQ_WWWWW		NW	0.033871	-0.1	-0.1	-0.1	-0.1	0	0	0	-0.1	-0.1	0	-0.1	-0.1	-0.1	-0.1	-0.2	-0.1	-0.2	-0.2	-0.2	-0.2	-0.3	-0.2	-0.2	-0.2	-0.3	-0.2	-0.2	-0.134615
SAVISSUAQ_UNNAMED4		NW	-0.000645161	0	0	0	0	-0.1	0	0	0	-0.1	-0.1	-0.1	0	0	0	-0.1	0	-0.1	-0.1	-0.1	-0.1	-0.1	-0.1	0	-0.1	-0.1	-0.1	0	-0.0538462
SAVISSUAQ_UNNAMED2		NW	1.11918e-19	0	0	0	0	0	0	0	0	0	0	0	0	0	0	0	0	0	0	0	0	0	0	0	0	0	0	0	0
NORDENSKIOLD_GLESCHER_NW	NW	NW	0.826452	0	0.5	-0.1	0.1	0.2	0.4	0.2	-0.2	-0.3	0.1	-0.3	-0.4	-0.2	0.6	-0.4	-0.2	-1	-0.7	-0.7	-0.2	-0.6	-0.4	-0.3	-0.7	-0.5	-0.3	0	-0.207692
SAVISSUAQ_WWWW		NW	0.164194	-0.2	-0.2	-0.2	-0.1	-0.2	0	0	-0.2	-0.4	-0.3	-0.3	-0.3	-0.3	-0.1	-0.4	-0.3	-0.6	-0.5	-0.6	-0.7	-0.7	-0.7	-0.6	-0.7	-0.8	-0.7	-0.5	-0.388462
HELLAND	NW	NW	0.133548	0.1	0.2	-0.1	-0.1	0	0.2	0.2	-0.2	-0.3	-0.2	-0.3	-0.3	-0.3	0.2	-0.4	-0.2	-0.7	-0.5	-0.6	-0.4	-0.5	-0.5	-0.2	-0.4	-0.6	-0.4	-0.2	-0.242308
MOHN_GLETSJER	NW	NW	0.0374194	0	0.1	0	0	0	0.1	0.1	-0.1	-0.1	-0.2	-0.1	-0.1	-0.2	0.1	-0.2	-0.1	-0.3	-0.2	-0.2	-0.2	-0.2	-0.2	-0.1	-0.2	-0.2	-0.1	-0.1	-0.1
NW_NONAME4		NW	0.000967742	0	0	0	0	0	0	0	0	0	0	0	0	0	0	0	0	0	0	0	0	0	0	0	0	0	0	0	0
SAVISSUAQ_WWW	NW	NW	0.0916129	-0.1	0	-0.1	-0.1	-0.1	0	0	-0.1	-0.2	-0.1	-0.1	-0.1	-0.2	-0.1	-0.3	-0.2	-0.3	-0.3	-0.3	-0.3	-0.3	-0.1	-0.2	-0.3	-0.3	-0.3	-0.2	-0.173077
SAVISSUAQ_WW	NW	NW	0.0774194	-0.1	0	0	0	0	0.1	0.1	-0.1	-0.1	0	0	0	0	0.1	-0.1	-0.1	-0.2	-0.2	-0.2	-0.2	-0.2	-0.3	-0.2	-0.2	-0.2	-0.2	-0.1	-0.0884615
SAVISSUAQ_W	NW	NW	0.120968	0	-0.3	-0.2	0	0	0	0.1	-0.1	-0.1	-0.1	-0.1	-0.1	-0.1	0.1	-0.2	-0.1	-0.3	-0.2	-0.2	-0.2	-0.3	-0.3	-0.2	-0.2	-0.3	-0.2	-0.1	-0.138462
PITUGFIK		NW	-0.15	-0.2	-0.1	-0.2	-0.3	-0.3	-0.1	-0.2	-0.2	-0.3	-0.2	-0.2	-0.3	-0.2	-0.2	-0.2	-0.2	-0.3	-0.3	-0.4	-0.3	-0.4	-0.3	-0.2	-0.3	-0.3	-0.3	-0.2	-0.25
SAVISSUAQ-HELLAND-YNGVAR_NIELSEN-MOHN-CARLOS		NW	0	0	0	0	0	0	0	0	0	0	0	0	0	0	0	0	0	0	0	0	0	0	0	0	0	0	0	0	0
KONG_OSCAR_GLETSCHER	NW	NW	7.09032	-2.6	-0.5	-1.4	-0.8	0.9	-0.4	0.3	-1	-2.7	-0.4	-0.1	-1.3	-0.8	3.1	-2.3	-1.6	-4.4	-4	-3.1	-1.2	-1.1	-1.4	-2.4	-3.4	-2.5	-0.6	0.4	-1.37308
SAVISSUAQ	NW	NW	0.354194	-0.3	-0.8	-0.8	-0.4	-0.1	-0.1	0	-0.5	-0.5	-0.4	-0.4	-0.5	-0.6	-0.2	-0.9	-0.7	-1	-1	-1.1	-1.2	-1.1	-1.4	-1	-1.1	-1.2	-1	-0.8	-0.703846
SAVISSUAQ_UNNAMED3		NW	0.0209677	0	0.1	0	0	0	0	0	0	0	0	0	0	0	0	-0.1	0	-0.2	-0.1	-0.2	-0.2	-0.2	-0.2	0	-0.1	-0.2	-0.2	0	-0.0615385
YNGVAR_NIELSEN_BRAE	NW	NW	0.323871	0	0	-0.1	0	0.2	0.1	0.2	-0.2	-0.2	-0.1	-0.1	-0.1	-0.2	0.3	-0.3	-0.1	-0.4	-0.3	-0.2	-0.3	-0.3	-0.2	-0.3	-0.4	-0.3	-0.4	-0.3	-0.142308
YNGVAR_NIELSEN_BRAE_W	NW	NW	0.248065	0.1	0.1	0	0	0.2	0.1	0.2	-0.1	0	0	0	0	-0.1	0.3	-0.1	0	-0.1	-0.1	0	0	-0.1	0	0	-0.1	-0.1	0	0	0.00769231
ISSUUARSUIT_SERMIA	NW	NW	1.90903	-0.9	-0.4	-1	-0.7	0.1	-0.4	-0.2	-0.9	-1.8	-0.6	-0.7	-1.1	-0.9	0.4	-1.3	-0.6	-2	-1.7	-1.3	-1.1	-1	-0.5	-1	-1.7	-1.2	-1.2	-1.1	-0.911538
CARLOS	NW	NW	0.510968	-0.2	-0.1	-0.3	-0.1	0.2	0	0.2	-0.4	-0.3	-0.1	-0.1	-0.2	-0.3	0.3	-0.3	-0.1	-0.4	-0.4	-0.2	0	-0.1	0	-0.1	-0.2	-0.2	-0.2	-0.1	-0.138462
DOCKER_SMITH_GLETSCHER	NW	NW	0.946774	-1.1	-0.9	-1.3	-1	-0.5	-0.8	-0.7	-1.2	-1.4	-1.1	-1.3	-1.3	-1.4	-0.2	-1.4	-1	-1.8	-1.7	-1.5	-1.4	-1.5	-1.1	-1.3	-1.7	-1.5	-1.4	-1.3	-1.21154
GADE-MORELL	NW	NW	1.77323	-1.1	-1	-1.5	-1	-0.2	-0.9	-0.4	-1.6	-1.7	-1.4	-1.2	-1.2	-1.6	0.4	-1.8	-0.7	-1.9	-1.7	-1.1	-0.6	-0.8	-0.3	-0.7	-1	-0.7	-0.5	-0.2	-1.00769
DOCKER_SMITH_GLETSCHER_W	NW	NW	0.736129	-0.3	-0.4	-0.3	-0.2	0.1	-0.2	0	-0.4	-0.6	-0.6	-0.9	-1.1	-1.5	-0.5	-1.5	-0.9	-1.4	-1.4	-1.1	-1	-1.2	-1.1	-1.1	-1.3	-1.2	-1.2	-0.9	-0.819231
HARALD_MOLTKE_BRAE	NO	NW	0.154839	0.1	0.2	-0.8	-1.6	-1.1	-0.3	0.1	-0.2	-0.4	0	-0.5	-0.6	-0.9	-0.7	-1.7	-0.3	-0.9	-0.4	-0.5	-0.5	-0.7	-0.5	-0.1	-1.2	-0.9	-0.5	-1.2	-0.573077
NONAME_NORTH_OSCAR	NW	NW	0.605161	-0.3	0	-0.5	-0.2	-0.1	0	-0.1	-0.4	-0.7	-0.3	-0.5	-0.6	-0.5	0.3	-0.6	-0.3	-1	-0.8	-0.8	-0.8	-1.1	-0.3	-0.7	-0.9	-0.7	-0.7	-0.4	-0.484615
RINK_GLETSCHER	NW	NW	0.68	-0.3	0	-0.4	-0.2	0.1	0	0.1	-0.3	-0.4	-0.2	-0.2	-0.2	-0.3	0.2	-0.5	-0.2	-0.7	-0.6	-0.4	-0.4	-0.3	-0.2	-0.2	-0.4	-0.3	-0.2	0	-0.25
LEIDY-MARIE-SERMIARSUPALUK	NO	NW	0.193226	0.1	0.9	0.2	0.4	0.1	0.7	0.6	-0.4	-0.4	0.5	-0.4	-0.4	-0.2	0.8	-0.6	-0.2	-1.6	-1.1	-1.1	-1.3	-1.4	-0.9	0.4	-1	-1.6	-0.6	0.5	-0.326923
HEILPRIN_GLETSCHER	NO	NW	1.51258	0.1	0.9	0.2	0.6	0.7	0.7	1.2	0	-0.1	1.2	0.4	0.3	0.1	1.4	-0.1	0.5	-0.9	0	-0.5	0.2	0.1	0.8	0.5	-0.6	-0.6	0.4	0.8	0.288462
GABLE_MIRROR		NW	0.00387097	0	0	0	0	0	0	0	0	0	0	0	0	0	0	0	0	0	0	-0.1	0	-0.1	0	0	0	-0.1	0	0	-0.0115385
HUBBARD	NO	NW	0.0106452	0	0	0	0	0	0	0.1	0	0	0	0	0	0	0.1	0	0	-0.1	-0.1	-0.1	-0.1	-0.2	0	0	-0.1	-0.1	0	0	-0.0230769
HART_W		NW	0.00483871	0	0	0	0	0	0	0	0	0	0	0	0	0	0	0	0	0	0	0	0	0	0	0	0	0	0	0	0
SHARP_W		NW	0	0	0	0	0	0	0	0	0	0	0	0	0	0	0	0	0	0	0	0	0	0	0	0	0	0	0	0	0
HART	NO	NW	0.0193548	0	0	0	0	0	0	0	0	0	0	0	0	0	0	0	0	0	0	0	0	0	0	0	0	0	0	0	0
TRACY_GLETSCHER	NO	NW	0.865806	-0.6	-0.4	-0.6	-0.4	-0.1	-0.2	0.3	-0.7	-0.8	-0.3	-0.4	-0.4	-0.7	0	-1.3	-0.6	-1.5	-1.1	-1.4	-1	-1.6	-1.1	-1.1	-1.7	-1.7	-1.1	-1.3	-0.788462
SHARP	NO	NW	0.096129	0.1	0	0	0.1	0.1	0.1	0.1	0	0	0	0	0	0	0.1	-0.1	0	-0.1	-0.1	-0.1	0	-0.1	0	-0.1	-0.1	-0.1	0	0	-0.00769231
TUGTO		NW	-0.0403226	0	0	-0.1	-0.1	0	0	0	-0.1	-0.2	0	-0.1	-0.1	-0.1	0	-0.2	-0.1	-0.3	-0.1	-0.2	-0.1	-0.3	-0.1	-0.1	-0.2	-0.2	0	0	-0.103846
FARQUHAR_GLETSCHER	NO	NW	0.119355	-0.3	-0.2	-0.3	-0.2	-0.2	-0.2	-0.2	-0.4	-0.3	-0.2	-0.3	-0.4	-0.4	-0.3	-0.5	-0.4	-0.5	-0.5	-0.4	-0.5	-0.6	-0.5	-0.4	-0.6	-0.6	-0.5	-0.6	-0.380769
BOWDOIN	NO	NW	0.07	-0.1	0	0	0	0.1	0.1	0.2	-0.1	-0.1	0.1	0.1	0	0.1	0.1	-0.2	-0.1	-0.2	-0.1	-0.2	0	-0.2	0	0	-0.1	-0.2	0.2	0.1	-0.0230769
MELVILLE_GLETSCHER	NO	NW	0.373871	0	-0.1	-0.2	0	0.1	0	0.2	-0.2	-0.2	0	0	0	-0.1	0.2	-0.3	-0.1	-0.3	-0.2	-0.2	0	-0.2	0	-0.1	-0.2	-0.2	0	0	-0.0807692
SUN		NW	0.0203226	0	0	0	0	0	0	0	0	-0.1	0	0	0	0	0	-0.1	-0.1	-0.1	-0.1	-0.1	-0.1	-0.1	-0.1	0	-0.1	-0.1	0	0	-0.0423077
SUN_W		NW	0.0016129	0	0	0	0	0	0	0	0	0	0	0	0	0	0	0	0	0	0	0	0	0	0	0	0	0	0	0	0
SIORARSUAQ		NW	0.0129032	0	0	0	0	0	0	0	0	0	0	0	0	0	0	0	0	0	0	0	0	0	0	0	0	0	0	0	0
VERHOEFF_W		NW	0.00903226	0	0	0	0	0	0	0	0	0	0	0	0	0	0	0	0	0	0	0	0	0	0	0	0	0	0	0	0
MEEHAN		NW	0.0154839	0	0	0	0	0	0	0	0	0	0	0	0	0	0	0	0	0	0	0	0	0	0	0	0	0	0	0	0
MEEHAN_W		NW	0.00225806	0	0	0	0	0	0	0	0	0	0	0	0	0	0	0	0	0	0	0	0	0	0	0	0	0	0	0	0
MORRIS_JESUP_W		NW	0.00903226	0	0	0	0	0	0	0	0	0	0	0	0	0	0	0	0	0	0	0	0	0	0	0	0	0	0	0	0
VERHOEFF	NO	NW	0.0887097	0	0.1	0	0	0.1	0.1	0.1	-0.1	-0.1	0	0	0	0.1	0.1	-0.1	-0.1	-0.2	0	-0.1	0	-0.2	0	0.1	-0.1	-0.2	0	0.1	-0.0192308
MORRIS_JESUP	NO	NW	0.140323	-0.2	-0.1	-0.2	-0.2	-0.1	0	0	-0.2	-0.2	-0.1	-0.1	-0.1	0	0	-0.3	-0.2	-0.3	-0.1	-0.2	0	-0.3	0	0.1	-0.1	-0.1	0.2	0	-0.107692
DIEBITSCH	NO	NW	0.0896774	-0.1	0	-0.1	0	0	0	0	-0.1	-0.1	0	0	-0.1	0	-0.1	-0.2	-0.2	-0.3	-0.2	-0.2	-0.1	-0.3	-0.1	-0.2	-0.3	-0.2	0	-0.1	-0.111538
BAMSE		NW	0.02	0	0	0	0	0	0	0	0	0	0	0	0	0	0	0	0	-0.1	0	-0.1	0	-0.1	0	0	-0.1	-0.1	0	0	-0.0192308
ICE_CAPS_NW		NW	0.59	0.1	0.6	-0.4	-0.2	-0.1	0.8	0.8	-0.8	-1.3	-0.1	-0.9	-0.7	-0.6	0.9	-1.8	-1.1	-2.9	-1.9	-2.3	-2.2	-3.4	-2	-0.2	-1.8	-2.4	-1.6	-0.2	-0.980769
STORM	NO	NO	-0.0554839	-0.1	0	-0.1	-0.1	-0.1	0	-0.1	-0.1	-0.2	0	-0.1	-0.1	0	0	-0.1	-0.1	-0.2	-0.1	-0.2	-0.1	-0.2	-0.1	-0.1	-0.1	-0.2	0	-0.1	-0.0961538
DODGE		NO	-0.201935	-1.1	1.3	-1	0.5	-0.4	0.4	0.3	-1.5	-1.9	0.1	-2.2	-1.1	-1.4	0.4	-2.3	-1.5	-4.3	-2.6	-3.5	-2.5	-4.7	-3.4	0	-3.4	-3.8	-1.6	0.6	-1.58462
NO_NONAME1		NO	-0.423226	-0.5	-0.1	-0.6	-0.3	-0.5	-0.4	-0.4	-0.7	-0.9	-0.2	-0.7	-0.7	-0.8	-0.6	-0.7	-0.7	-1.2	-0.9	-1.2	-0.8	-1.3	-1	-0.4	-1	-1.1	-0.7	-0.4	-0.707692
HUMBOLDT_GLETSCHER	NO	NO	1.73032	-3.1	2.5	-4.4	-1.3	-1.2	-0.4	0.3	-3.7	-6.3	2.4	-2.1	-3.6	-4.8	-1.9	-4.9	-4.4	-10.9	-7.6	-9.7	-4.6	-8.8	-7.3	-2.6	-9.6	-10.1	-4.5	-2.2	-4.33077
PETERMANN_GLETSCHER_N		NO	0.575161	0.1	0.5	-0.1	0.5	0	0.5	0.5	-0.5	-0.5	0.1	0.2	-0.3	-0.4	-0.1	-0.3	0	-0.9	-0.6	-0.7	0.1	-0.8	-0.5	0.1	-0.7	-0.6	0.1	0	-0.165385
NEWMAN_BUGT	NO	NO	0.121935	0	0.5	-0.3	0.3	0.2	0.1	0.3	-0.4	-0.3	0.1	-0.4	-0.4	-0.7	-0.1	-0.4	0.1	-0.8	-0.7	-0.7	-0.6	-1.3	-1.2	0.2	-0.8	-1	-0.5	0	-0.338462
PETERMANN_GLETSCHER	NO	NO	9.46935	-1.1	4.1	-2.6	2.3	0.5	0.8	3.1	-4.7	-3.5	3.1	0.6	-3	-4.3	0.4	-1.8	0.4	-6.3	-5.1	-4.7	-0.8	-3	-5.3	-0.6	-5.6	-5.2	0.6	-0.7	-1.60385
STEENSBY_GLETSCHER	NO	NO	0.0848387	-0.1	0.5	-0.6	0.1	-0.2	-0.1	0	-0.8	-0.4	0	-0.8	-0.8	-1.1	-0.8	-0.5	0.1	-1	-0.8	-0.9	-0.7	-1.5	-1.5	-0.2	-1	-1.2	-0.7	-0.5	-0.576923
RYDER_GLETSCHER	NO	NO	3.04677	0.4	2.1	-1.7	1.3	0.2	0.4	1.1	-2.2	0	1	-0.7	-1.5	-2.2	-1.1	-0.2	0.8	-1.7	-1.1	-1.5	-0.3	-2.3	-2.6	-0.1	-1.8	-2.2	0	-1	-0.611538
NO_NONAME2		NO	-0.143548	-0.1	0.2	-0.4	0	-0.1	-0.3	-0.1	-0.5	-0.4	-0.2	-0.5	-0.7	-0.7	-0.8	-0.4	-0.2	-0.7	-0.6	-0.7	-0.5	-0.9	-0.9	-0.2	-0.6	-0.9	-0.5	-0.4	-0.45
BRIKKERNE_GLETSCHER	NO	NO	0.117097	0.2	0.2	-0.1	0.2	0	0.2	0.1	-0.2	0	0.1	-0.1	-0.2	-0.2	-0.2	0	0.1	-0.1	0	-0.2	-0.1	-0.2	-0.3	0	-0.2	-0.3	-0.1	-0.2	-0.0538462
OSTENFELD_GLETSCHER	NO	NO	1.64065	0.7	1	-0.6	1.2	0.1	0.6	0.6	-1.1	0	0.3	-0.4	-1.1	-1	-0.7	0	0.8	-0.6	-0.4	-0.9	0.1	-0.7	-1.2	-0.2	-0.8	-1.2	0.2	-0.9	-0.203846
HARDER_GLETSCHER		NO	0.288387	0.5	0.4	0.2	0.5	0.3	0.5	0.4	0	0.2	0.3	0.2	0	0.1	0.1	0.2	0.4	0.2	0.2	0	0.3	0.1	0.2	0.3	0.1	0	0.4	0.1	0.234615
JUNGERSEN_HENSON_NARAVANA	NO	NO	0.0354839	1	1	-0.7	0.6	0.3	0.4	0.3	-0.8	-0.4	0.1	-0.9	-1.8	-1.6	-1.9	-1	0	-1.2	-1.7	-2.2	-1.4	-2.6	-2.9	-0.1	-1.4	-2.9	-1.8	-1.1	-0.907692
MARIE_SOPHIE_GLETSCHER	NO	NO	-0.0354839	0	0.1	-0.9	0	0.1	-0.6	-0.1	-0.8	-0.4	-0.2	-1	-1.5	-1.2	-1.3	-0.6	-0.4	-1.1	-1.3	-1.3	-1.1	-1.7	-2	-0.4	-0.7	-1.8	-1.5	-1.1	-0.834615
ACADEMY	NO	NO	0.607419	0.6	0.5	-0.9	0.2	0.5	-0.5	0	-1.4	0	0	-1.1	-2	-1.3	-1.5	-0.2	0.1	-1.2	-0.9	-0.8	-0.7	-1.4	-2.3	-0.6	-0.2	-1.6	-1.2	-1	-0.688462
HAGEN_BRAE	NO	NO	1.09935	1.3	1.2	-0.5	0.8	1.6	0.3	1.3	-0.7	1.4	0.7	-0.5	-1.6	-0.9	-1.4	-0.2	0.3	-1.4	-0.4	-0.6	-0.7	-0.7	-1.8	-0.6	-0.1	-1.2	-0.9	-0.3	-0.203846
NO_NONAME3		NO	-0.0525806	0.1	0.1	-0.4	0	0.1	-0.4	-0.1	-0.5	-0.1	-0.1	-0.4	-0.8	-0.5	-0.6	-0.3	-0.1	-0.6	-0.5	-0.3	-0.4	-0.5	-0.7	-0.1	-0.2	-0.6	-0.8	-0.4	-0.334615
ICE_CAPS_NO		NO	0.0970968	2.6	3.2	-2.4	1.6	1.2	0.4	0.4	-4.4	-1.7	0.2	-3	-6.6	-6.7	-5.9	-4	-0.5	-5.7	-5.2	-6.8	-4	-8.5	-7.7	-0.7	-4.5	-8.9	-6.3	-3.7	-3.22692
NE_NONAME1		NE	-1.05548	0.4	-0.3	-2.8	-2.2	-0.1	-2.7	0.4	-3.5	-1.5	-1.6	-3.3	-5.1	-4.8	-5.5	-2.2	-1.8	-5.9	-4.5	-3.5	-3.7	-4.2	-5.7	-2.3	-1.3	-5.1	-6	-2.4	-3.03077
NIOGHALVFJERDSFJORDEN	NE	NE	9.80871	2.8	-2.4	-1.3	-4.1	2	-3.2	4.1	-4.2	1.7	-1.7	-1.5	-6	-7.1	-3.2	0.8	-0.5	-5.1	-4.7	-4.5	-5.8	-2.3	-8.6	-1.2	1.4	-5.3	-8.3	0.6	-2.62308
BLSEBR_GAMMEL_HELLERUP_GLETSJER		NE	-0.840968	-0.1	-0.2	-1.3	-1.7	-1	-1.9	0.1	-1.4	-1.1	-1.1	-1.8	-2.9	-3.2	-2.6	-1.4	-1.3	-3.3	-2.5	-2	-2.9	-2.2	-3.2	-1.6	-1	-2.4	-3.9	-1.5	-1.84231
ZACHARIAE_ISSTROM	NE	NE	9.0471	3.8	-1.5	0.9	-1.5	3.3	-0.9	2.8	-0.8	1.8	-0.3	-0.9	-4.1	-3.8	-2.3	1.3	-2.2	-3.8	-1.6	-3.1	-3.9	-3.8	-7.2	-2.4	-2.3	-6	-9.2	-4	-1.83462
STORSTROMMEN	NE	NE	1.67323	5.5	2.4	2.9	-1.6	2.7	-0.4	4.2	1.5	4.1	1.8	0	-3.9	-3.2	-1.1	3.7	-0.6	-2.3	-0.9	-0.3	-3.6	0.3	-4.7	3.7	4.5	-1.2	-5.3	3.5	0.315385
ADMIRALTY_TREFORK_KRUSBR_BORGJKEL_PONY		NE	0.225484	0.4	0	0	-0.4	0	-0.4	0.3	0	0.4	-0.1	-0.2	-0.9	-0.7	-0.6	0.1	-0.1	-0.5	-0.6	-0.3	-1.1	-0.3	-0.8	0.2	0.4	-0.5	-0.9	0.1	-0.253846
AB_DRACHMANN_GLETSCHER_L_BISTRUP_BRAE		NE	1.00355	1.1	-0.9	0.3	-2	1.2	-0.2	2.1	1.2	2.9	1.3	0.1	-1.9	-1.4	-0.6	1.7	0.4	-0.3	-0.1	0.4	-2.1	0.4	-2	2.5	2.9	0.4	-1.1	2.2	0.242308
SORANERBRAEEN-EINAR_MIKKELSEN-HEINKEL-TVEGEGLETSCHER-PASTERZE	NE	NE	0.349677	0.7	0.5	0.6	-0.7	0.4	-1	0.3	0	1.3	0	-0.4	-1.9	-1.4	-1.3	0.1	-0.7	-0.8	-0.7	-0.4	-1.8	-0.8	-1.8	0.6	0.7	-0.5	-1.4	0.4	-0.4
WORDIE-VIBEKE		NE	-0.407742	0.1	0.1	0.5	-1.4	-0.3	-1.2	-0.7	-0.2	-0.6	-0.3	-0.8	-1	-2	-2.1	-0.4	-1.9	-1.2	-0.6	-1.4	-1.7	-1	-2.6	0.1	0.1	-0.7	-0.7	0.9	-0.842308
WALTERSHAUSEN	NE	NE	1.21129	1.6	0.6	2	-1.1	0.7	0	0.5	1.2	0.6	0.7	0	0.2	-1.1	-0.4	0.8	-1.5	0.1	0.5	-0.7	-0.9	0.3	-1.5	1.4	1.8	1.1	0.4	2.9	0.280769
ADOLF_HOEL	NE	NE	0.672903	0.4	0.2	0.4	-0.7	0	-0.2	-0.4	0.3	0	0.1	-0.3	-0.3	-0.9	-0.6	0.2	-1	0	0.2	-0.8	-0.9	-0.4	-1	0.7	0.4	0.1	0.1	1.3	-0.169231
GERARD_DE_GEER	NE	NE	1.58742	0.6	0.2	0.9	-1.2	0.2	0	0.2	0.4	-0.1	0.1	-0.2	0.4	-0.8	-0.2	0.3	-0.8	0.4	0.5	-0.4	-0.6	0.1	-0.6	0.9	1.1	0.7	0.7	2.1	0.107692
JAETTEGLETSCHER	NE	NE	0.442258	0.2	0.2	0.3	-0.5	0	0	0	0	-0.1	0.1	-0.2	0.1	-0.5	-0.3	0.1	-0.6	0	0.1	-0.4	-0.3	-0.2	-0.4	0.2	0.2	0.2	0	0.7	-0.0692308
NORDENSKIOLD_NE	NE	NE	0.385484	0.1	0.1	0.3	-0.5	0.1	0	0.1	-0.1	-0.2	0	-0.3	0.2	-0.4	-0.2	0	-0.4	-0.1	0.1	-0.3	-0.3	-0.3	-0.4	0	0.1	0.1	0	0.4	-0.0884615
PASSAGE_CHARPENTIER_GLETSCHER		NE	0.0377419	0.1	0.1	0.1	0	0	0	0.1	0	0	0	0	0.1	0	0	0	0	0	0.1	0	0	0	0	0.1	0.1	0.1	0	0.1	0.0346154
HISINGER_GLETSCHER	NE	NE	0.0187097	0.1	0.1	0.2	-0.4	0	0	0.1	0	-0.1	0	-0.2	0.1	-0.4	-0.3	0	-0.3	-0.1	0.1	-0.3	-0.3	-0.3	-0.4	0	0.1	0.1	-0.1	0.4	-0.0884615
WAHLENBERG_VIOLINGLETSJER		NE	-0.659032	-0.5	-0.1	-0.4	-1.4	-0.7	-0.9	-0.9	-1	-1.2	-0.6	-1	-0.9	-1.8	-1.7	-0.9	-1.7	-1	-0.7	-1.6	-1.7	-1.7	-2	-1	-0.7	-0.9	-1.4	-0.3	-1.09231
ICE_CAPS_NE		NE	3.55581	0.9	1.8	-1.7	-2.5	0.9	-2.4	1	-4.4	2.2	-2.5	-2	-8.7	-10.3	-7.9	-3.1	-3.1	-7.3	-5.8	-3.9	-7.1	-6.3	-9.7	-2.9	-2.1	-5.9	-10.6	-2.8	-3.97692
F_GRAAE	CE	CE	0.959677	0.1	0	0.1	-0.8	0	-0.1	0	-0.2	-0.4	0.1	-0.3	0.4	-0.4	-0.3	-0.1	-0.5	0	0.2	-0.3	-0.4	-0.4	-0.5	0	0.2	0.1	0.1	0.7	-0.130769
CHARCOT	CE	CE	0.102258	0	0	0	-0.2	0	0	0	-0.1	-0.1	0	-0.1	0.1	-0.1	-0.1	0	-0.1	0	0	-0.1	-0.1	-0.1	-0.2	0	0	0	0	0.2	-0.0461538
DAUGAARD-JENSEN	CE	CE	9.92935	2.8	1.2	3	-3.1	2.2	2.7	2.7	1.9	-0.4	1.9	-0.9	6.7	-1	1.1	0.7	-1.1	1.6	3.9	-0.3	-0.6	-0.2	-2.1	1.6	3.1	3.4	2.6	6.1	1.28462
EIELSON_HARE_FJORD-ROLIGE	CE	CE	2.05452	-0.2	1.2	1.2	-2.6	0.1	0.6	-0.6	-0.1	-1.7	-0.8	-0.6	1.8	-2.7	-2.5	-1.6	-3.1	-0.3	1.2	-2	-1.8	-2.7	-3.5	-0.5	-0.2	-0.2	-0.8	2.4	-0.861538
VESTFJORD	CE	CE	3.47323	0.7	1	1.4	-1.7	0	0.5	0	0.6	-0.5	-0.1	-0.6	2.4	-0.5	-0.7	-0.6	-1.2	0.7	2.1	-0.8	-0.1	-0.6	-1.4	0.3	0.8	1	1	2.4	0.142308
GEIKIE2		CE	-0.00290323	0	0.1	0.1	0	-0.1	0	0	0	0	-0.1	-0.1	-0.1	-0.1	-0.1	-0.1	-0.1	0	0	0	-0.1	0	-0.1	0.1	0.1	0.1	0	0.1	-0.0192308
GEIKIE1		CE	0.0112903	-0.1	0.2	0.1	0	-0.1	0	0	0	0	-0.1	-0.1	-0.1	-0.1	-0.1	-0.1	-0.1	-0.1	0	-0.1	-0.1	-0.1	-0.2	0	0.1	0.1	-0.1	0.1	-0.0423077
BREDEGLETSJER	CE	CE	0.4	-0.1	0.7	0.7	-0.1	-0.6	0	-0.2	0.3	0.1	-0.3	-0.3	-0.5	-0.4	-0.4	-0.3	-0.4	-0.3	0.2	-0.2	-0.4	-0.3	-1	0.3	0.4	0.4	0	0.6	-0.103846
SYDBR	CE	CE	0.217419	-0.1	0.6	0.5	0	-0.4	-0.1	-0.2	0.1	0	-0.3	-0.3	-0.3	-0.4	-0.4	-0.3	-0.4	-0.3	0.2	-0.2	-0.3	-0.3	-0.7	0.1	0.3	0.2	0	0.4	-0.115385
GEIKIE_UNNAMED_VESTFORD_S	CE	CE	0.860323	-0.1	0.6	0.4	-0.6	-0.5	-0.2	-0.3	0.1	-0.3	-0.5	-0.7	0.1	-0.5	-0.8	-0.7	-1	-0.6	0.4	-0.7	-0.4	-0.6	-1.3	-0.1	0.2	0.1	0.1	0.7	-0.303846
GEIKIE3	CE	CE	0.240968	-0.7	1.2	0.9	-0.8	-1	-0.4	-1.3	-0.6	-0.7	-1.2	-1.6	-1.1	-1.5	-2.1	-1.2	-1.8	-0.9	-0.5	-1.4	-1.2	-0.8	-2.3	-0.4	0	0	-0.5	1.4	-0.842308
MAGGA_DAN_GLETSCHER	CE	CE	2.12419	0	0.8	0.6	-0.7	-0.5	-0.1	-0.4	0.2	-0.4	-0.7	-0.8	0.3	-0.4	-0.9	-0.7	-0.9	-0.3	0.6	-0.7	-0.2	-0.3	-1.5	-0.1	0.4	0.3	0.2	1	-0.238462
DENDRITGLETSCHER	CE	CE	0.17871	-0.7	0.6	0.5	-1.4	-0.7	-0.6	-2.1	-1.7	-1.5	-1.2	-1.9	-0.1	-1.1	-2.3	-1.6	-2.5	-1.3	-0.5	-2.3	-1.7	-1.4	-2.6	-1.4	-0.6	-1.3	-0.8	1.4	-1.23846
KANGERLUSSUAQ	CE	CE	19.1919	0.3	-1.5	2.3	-6.9	2.8	-1	-2.7	-2.4	-1.6	-3.3	-4.5	11.1	-4.8	-22.2	-23.1	-18.7	-13.5	-5	-10.6	-9.4	-13.6	-13	-10.3	-4.1	-5.7	-1.1	-4.8	-6.25
KONG_CHRISTIAN	CE	CE	3.96613	1	0.9	1.7	-3.6	0.6	0	-1.7	-2.4	-1.4	-0.9	-1.5	2.7	-1.8	-2.4	-2.7	-3.3	-0.7	0.7	-3.1	-1.9	-2.9	-3.6	-2.1	0.4	-1.6	0	1.6	-1.13846
GEIKIE6	CE	CE	-0.121613	-0.4	0	0	-0.8	-0.3	-0.3	-0.8	-0.9	-0.7	-0.4	-0.6	-0.2	-0.5	-0.9	-0.7	-0.9	-0.6	-0.6	-1	-0.7	-0.6	-0.9	-0.7	-0.6	-0.9	-0.4	-0.1	-0.592308
GEIKIE7	CE	CE	-0.182581	-0.3	-0.1	-0.1	-0.4	-0.3	-0.2	-0.4	-0.5	-0.4	-0.3	-0.4	-0.2	-0.3	-0.6	-0.5	-0.5	-0.3	-0.3	-0.5	-0.4	-0.3	-0.4	-0.3	-0.3	-0.4	-0.3	0	-0.346154
SORTEBRAE	CE	CE	0.02	0	0.1	0.1	-0.7	-0.2	-0.2	-0.6	-0.8	-0.7	-0.4	-0.5	0.1	-0.2	-0.7	-0.6	-0.7	-0.3	-0.3	-0.8	-0.5	-0.4	-0.6	-0.6	-0.2	-0.6	-0.4	0	-0.411538
BORGGRAVEN	CE	CE	0.513548	0.3	0.4	0.3	-0.6	0	0.1	-0.3	-0.6	-0.5	-0.3	-0.2	0.2	-0.2	-0.6	-0.6	-0.6	-0.3	-0.3	-0.7	-0.6	-0.6	-0.9	-0.7	-0.2	-0.7	-0.4	-0.1	-0.330769
KRONBORG	CE	CE	0.811935	0.1	0.4	0.4	-0.7	0	0	-0.6	-1	-0.7	-0.5	-0.6	0.3	-0.6	-1.1	-1	-1	-0.6	-0.2	-1	-0.8	-0.8	-1.1	-0.9	-0.3	-0.8	-0.3	0.2	-0.515385
FREDERIKSBORG_GLETSCHER	CE	CE	0.959355	0.5	0.3	0.3	-1.2	0	0	-0.5	-0.7	-0.4	-0.4	-0.5	0.8	-0.5	-0.7	-0.8	-1	-0.3	-0.2	-0.9	-0.6	-0.8	-0.9	-0.7	0	-0.6	-0.1	0	-0.380769
GEIKIE5		CE	-0.0787097	-0.1	0	0	-0.3	-0.1	-0.1	-0.3	-0.3	-0.3	-0.2	-0.2	-0.2	-0.2	-0.3	-0.3	-0.3	-0.2	-0.2	-0.3	-0.3	-0.2	-0.3	-0.3	-0.2	-0.3	-0.3	-0.2	-0.223077
ROSENBORG	CE	CE	0.22	0.3	0.4	0.3	-0.7	-0.1	0	-0.3	-0.8	-0.3	-0.3	-0.2	0.2	-0.2	-0.6	-0.5	-0.6	-0.3	-0.3	-0.7	-0.6	-0.6	-0.9	-0.9	-0.3	-0.7	-0.4	-0.3	-0.35
COURTAULD	CE	CE	-0.0870968	0	-0.1	-0.1	-0.2	-0.2	-0.1	-0.2	-0.2	-0.1	-0.2	-0.2	-0.1	-0.2	-0.2	-0.2	-0.2	-0.1	-0.1	-0.2	-0.2	-0.1	-0.1	-0.1	-0.1	-0.1	-0.1	-0.1	-0.142308
STYRTE	CE	CE	0.279032	0.1	0	0.1	-0.2	0.1	0.1	-0.1	-0.1	-0.1	-0.1	0	0.3	0	-0.1	-0.1	-0.1	0	0	-0.1	-0.2	-0.3	-0.2	-0.2	0	-0.2	0	-0.1	-0.0538462
NORDFJORD	CE	CE	0.0758065	0	0.1	0	-0.2	-0.1	0	-0.2	-0.2	-0.1	-0.1	-0.2	0.2	-0.1	-0.2	-0.2	-0.3	-0.1	-0.2	-0.3	-0.2	-0.2	-0.2	-0.2	-0.1	-0.2	-0.1	0	-0.130769
GEIKIE4		CE	-0.0277419	0.1	0.1	0.1	-0.2	0	0	-0.1	-0.3	-0.2	-0.1	-0.2	0	-0.1	-0.2	-0.2	-0.2	-0.2	-0.1	-0.2	-0.2	-0.2	-0.3	-0.3	-0.1	-0.2	-0.2	-0.1	-0.134615
SORGENFRI	CE	CE	0.144839	0	0.3	0.2	-0.9	-0.2	0	-0.6	-0.9	-0.6	-0.5	-0.6	0.5	-0.5	-0.8	-0.8	-1	-0.3	-0.2	-0.9	-0.8	-0.6	-0.9	-0.8	-0.2	-0.6	-0.2	-0.1	-0.457692
UNNAMED_KANGER_W		CE	0.394194	-0.2	-0.2	0.1	-0.5	-0.2	-0.3	-0.4	-0.4	-0.3	-0.3	-0.4	0.4	-0.3	-0.9	-0.9	-0.8	-0.5	-0.3	-0.7	-0.6	-0.6	-0.6	-0.5	-0.3	-0.4	-0.1	-0.1	-0.392308
UNNAMED_SORGENFRI_W		CE	0.143871	0.2	0.2	0.2	-0.1	0	0.1	0	0	0	0	0	0.3	0.1	-0.1	0	-0.1	0	0.1	-0.1	0	0	0	0	0.1	-0.1	0.1	0.1	0.0346154
UNNAMED_KANGER_E		CE	0.000645161	-0.1	0	0	-0.3	-0.1	-0.1	-0.2	-0.2	-0.2	-0.2	-0.3	0.2	-0.1	-0.2	-0.3	-0.3	-0.1	-0.1	-0.3	-0.2	-0.2	-0.2	-0.2	-0.1	-0.2	0	0	-0.153846
KOLVEGLETSJER		CE	-0.0419355	0	0	0	-0.2	-0.1	-0.1	-0.2	-0.1	-0.2	-0.1	-0.2	0	-0.1	-0.2	-0.2	-0.2	-0.1	-0.1	-0.2	-0.2	-0.1	-0.2	-0.1	-0.1	-0.1	-0.1	-0.1	-0.123077
UNNAMED_DECEPTION_N		CE	0.573871	0	0.2	0.3	-0.9	-0.3	-0.3	-0.4	-0.5	-0.5	-0.4	-0.7	0.9	-0.4	-0.7	-0.6	-0.8	-0.2	0	-0.7	-0.5	-0.2	-0.5	-0.5	-0.1	-0.5	0.3	0.1	-0.307692
POLARIC-DECEPTION_O_N	CE	CE	3.23548	-1.1	-0.8	0.8	-2.9	-0.5	-0.9	-0.6	-1	-1.2	-0.8	-1.3	3.3	-1.1	-1.4	-1.5	-1.5	-0.1	0.8	-1.1	-0.6	-0.1	-0.6	-0.6	0.5	-0.1	1.8	1.2	-0.484615
UNNAMED_POLARIC_C		CE	0.323871	0	0	0.1	-0.3	-0.1	-0.1	-0.1	-0.1	-0.2	-0.2	-0.2	0.3	-0.1	-0.2	-0.2	-0.2	0	0	-0.2	-0.2	-0.1	-0.1	-0.1	0	-0.1	0.1	0	-0.0884615
UNNAMED_POLARIC_S	CE	CE	0.810645	-0.2	-0.1	0.1	-0.7	-0.3	-0.2	-0.4	-0.5	-0.5	-0.4	-0.5	0.7	-0.5	-0.7	-0.7	-0.6	-0.3	0	-0.5	-0.5	-0.3	-0.4	-0.3	-0.1	-0.3	0.2	0.2	-0.307692
UNNAMED_DECEPTION_O_CN_CS	CE	CE	9.75903	-0.7	0.4	3.2	-4.6	-0.2	-0.5	-1.6	-0.6	-2.1	-1	-2.6	6.9	-3.1	-3.2	-6.3	-5.4	-4	-0.7	-6	-4.4	-3.7	-4	-3.7	-2	-2.6	0.8	-0.1	-1.98846
UNNAMED_UUNARTIT_ISLANDS	CE	CE	4.04032	-1.3	-0.3	0.9	-2.2	-0.5	-0.2	-0.7	-0.1	-0.9	-0.2	-0.8	3.2	-0.6	-0.8	-1.1	-0.4	-0.2	1.2	-1.1	-0.6	-0.3	-0.9	-0.9	-0.9	-1	-1.3	0.2	-0.461538
KRUUSE_FJORD	CE	CE	2.32258	-1.7	-1.3	-0.7	-2.8	-1.5	-1.2	-1	-1	-1.4	-1.1	-1.5	0.7	-1.5	-1.9	-2.5	-1.9	-1.6	-0.6	-2.4	-2.4	-2	-2	-1.4	-1.3	-1.4	-1	-0.7	-1.47692
LAUBE_GLETSCHER	CE	CE	0.243226	0	0.1	0.1	-0.2	-0.1	-0.1	-0.1	-0.1	-0.1	-0.1	-0.1	0.1	-0.1	-0.2	-0.2	-0.1	-0.1	0	-0.2	-0.2	-0.1	-0.1	0	-0.1	-0.1	0	0.1	-0.0807692
UNNAMED_LAUBE_S	CE	CE	0.981613	-0.2	-0.1	0.1	-0.9	-0.3	-0.2	-0.3	-0.5	-0.4	-0.4	-0.4	0.4	-0.8	-0.7	-0.9	-0.8	-0.7	-0.4	-1	-0.9	-0.7	-0.8	-0.7	-0.4	-0.7	-0.3	-0.2	-0.5
KIV_STEENSTRUP_NODRE_BRAE	CE	CE	2.71484	-0.7	-1.4	-1.2	-3.1	-1.1	-1.3	-1.7	-1.8	-1.1	-1.6	-1.4	0.6	-2.4	-1.8	-2.1	-1.8	-1.4	-1.2	-2.2	-1.8	-2.1	-1.8	-1.7	-0.9	-1.9	-1.9	-2.7	-1.56923
KIV_STEENSTRUP_SONDRE_BRAE		CE	-0.0270968	0	0	-0.1	-0.3	-0.1	-0.1	-0.2	-0.2	-0.2	-0.2	-0.2	0	-0.3	-0.3	-0.2	-0.3	-0.1	-0.2	-0.3	-0.2	-0.2	-0.2	-0.2	-0.1	-0.3	-0.2	-0.1	-0.180769
ICE_CAPS_CE		CE	2.53806	-0.4	1.8	1.4	-2.4	-1.2	-0.4	-1.3	-1	-1.5	-1.9	-1.7	0.3	-2.4	-3.2	-2.5	-3.2	-2	0.1	-2.1	-2.4	-1.8	-4.2	-1	-0.1	-0.4	-0.6	-2.5	-1.31154
HELHEIMGLETSCHER	SE	SE	24.9923	7.8	1	0.6	-9.6	3.5	4.6	2	-2.9	2.1	-3.6	3.6	6.6	-10.5	-11.5	-13.2	-11.5	-8.4	-6.2	-9.1	-8.8	-8.2	-7.2	-5	-7.3	-9.6	-7.5	-7.9	-4.16538
FENRISGLETSCHER	SE	SE	2.40452	2.2	1.1	-0.3	-2	1.4	1.7	0.1	-0.9	0.9	-1.1	0.2	1.2	-1.4	-0.7	-1.4	-0.7	-0.8	-0.7	-1.2	-1.6	-2	-1.7	-1.3	-0.6	-1.7	-1.3	-1.3	-0.484615
MIDGARDGLETSCHER	SE	SE	-0.000967742	-1.7	-1.9	-2.8	-3.4	-2.3	-1.7	-2.8	-3	-2.2	-2.7	-2.2	-1.3	-3.1	-2.9	-3.5	-3.3	-3.3	-3.6	-4.5	-5	-5.1	-4.5	-4.2	-3.3	-4	-4	-2.9	-3.16538
GLACIERDEFRANCE		SE	-0.161935	-0.1	-0.1	-0.3	-0.5	-0.3	-0.2	-0.4	-0.4	-0.3	-0.4	-0.3	-0.1	-0.4	-0.4	-0.4	-0.4	-0.4	-0.3	-0.5	-0.4	-0.4	-0.4	-0.3	-0.3	-0.4	-0.4	0	-0.338462
KNUD-RASMUSSEN	CE	SE	-0.0512903	0.1	-0.1	-0.2	-0.5	-0.2	-0.2	-0.4	-0.4	-0.3	-0.3	-0.3	0	-0.5	-0.4	-0.4	-0.4	-0.3	-0.3	-0.5	-0.4	-0.5	-0.4	-0.3	-0.2	-0.4	-0.4	0	-0.315385
NIGERTULUUP_KATTILERTARPIA		SE	0.155161	0	-0.1	-0.2	-0.4	-0.1	0	-0.2	-0.3	-0.1	-0.1	-0.1	0.2	-0.2	-0.2	-0.2	-0.2	-0.2	-0.2	-0.3	-0.4	-0.4	-0.4	-0.2	-0.1	-0.3	-0.2	-0.2	-0.188462
APUSEERAJIK		SE	0.166129	0.1	0	0	-0.3	0	-0.1	-0.2	-0.3	-0.1	-0.1	-0.1	0.3	-0.2	-0.2	-0.1	-0.2	-0.1	-0.1	-0.2	-0.3	-0.2	-0.1	0	0	-0.1	-0.1	0	-0.103846
SE_NONAME10		SE	0.140323	0.2	0.1	0.1	0	0.1	0.1	0.1	0	0.1	0.1	0.1	0.2	0.1	0	0	0.1	0.1	0.1	0.1	0	0.1	0.1	0.1	0.1	0.1	0.1	0.1	0.0884615
IKERTIVAQ_NN	SE	SE	4.91774	0.3	-0.5	-0.3	-2.2	0.4	-0.1	-0.2	-1	-0.1	-0.9	0.9	3	-1.4	-1.6	-2.2	-1.7	-1.7	-2	-1.9	-3.4	-2.2	-1.3	-0.9	-1.5	-1.2	-1.3	-1.3	-0.961538
HEIM_GLETSCHER	SE	SE	1.25194	0	-0.3	-0.2	-1	-0.1	-0.2	-0.2	-0.7	-0.3	-0.3	0	0.8	-0.5	-0.5	-0.7	-0.5	-0.4	-0.3	-0.3	-0.9	-0.5	-0.5	-0.1	0	-0.2	-0.3	-0.1	-0.315385
IKERTIVAQ_M	SE	SE	4.26806	-0.7	-1.6	-1.4	-3.4	-0.8	-1	-0.7	-1.1	-0.6	-1.3	-1.4	0.9	-2.6	-2.6	-2.6	-2.5	-2.1	-1.1	-1.4	-2.8	-1.9	-1.4	-0.8	-1.4	-1.1	-1.5	-1	-1.49615
NONAME_IKERTIVAQ_N	SE	SE	1.19129	0.2	-0.2	-0.4	-0.9	0.1	-0.2	0.1	-0.4	0.2	-0.3	0.4	0.8	-0.3	-0.2	-0.5	-0.4	-0.1	-0.2	0	-1.2	-0.8	-0.5	-0.1	-0.2	-0.4	-0.6	-0.4	-0.234615
IKERTIVAQ_N	SE	SE	1.86065	0	-0.3	-0.3	-1.1	-0.3	-0.4	-0.1	-0.7	-0.4	-0.7	-0.2	0.8	-0.8	-0.9	-0.9	-0.8	-0.6	-0.4	-0.4	-1	-0.6	-0.3	-0.2	-0.4	-0.3	-0.4	-0.2	-0.45
BRCKNER_GLETSCHER	SE	SE	0.284194	0	-0.1	0	-0.3	-0.1	0	0	-0.1	0	0	0	0.2	-0.1	-0.1	-0.1	-0.1	-0.1	0	-0.1	-0.2	-0.1	0	0	0	0	0	0	-0.05
IKERTIVAQ_S	SE	SE	5.48129	1	-0.2	0.1	-2.9	0.9	0.5	1.2	0.1	1	0.7	1	3.9	-0.4	-0.7	-1.1	-0.3	0.2	0.6	0.5	-1.4	-0.3	0.6	1.3	0.6	0.8	0	0.8	0.296154
BUSSEMAND		SE	0.35129	0.7	0.2	-0.1	-0.8	0.5	0.2	-0.1	-0.4	0.1	-0.4	0.2	0.7	-0.6	-0.4	-0.5	-0.6	-0.1	-0.4	-0.3	-0.9	-0.6	-0.4	-0.2	0	-0.4	-0.6	-0.2	-0.2
KOGE_BUGT_N	SE	SE	3.40065	0.6	0.1	0.3	-1	0.4	0.3	0.3	-0.6	0.1	-0.5	0	1.9	-0.9	-1.1	-1	-0.7	-0.5	0.1	-0.2	-1.1	-1.3	-0.1	0.4	-0.2	0.3	-0.2	0.3	-0.176923
NONAME_IKERTIVAQ_S		SE	0.755161	-0.1	0	0.1	-0.4	-0.2	-0.1	0	-0.2	0	-0.1	-0.1	0.6	-0.2	-0.4	-0.4	-0.2	-0.2	-0.1	-0.1	-0.4	-0.2	0	0.1	-0.1	0.1	-0.1	0	-0.103846
KOGE_BUGT_C	SE	SE	14.8181	-2.8	-4.3	-1.6	-8.9	-3.7	-4.1	-2.9	-3.4	-3.8	-3.3	-6.1	2.1	-6.5	-8.5	-7.9	-4.5	-4.7	-4.8	-6.8	-9.8	-8.2	-2.6	-3.6	-7.6	-3.6	-2.1	-2.5	-4.76923
SE_NONAME1		SE	1.27839	-0.1	-0.1	-0.2	-1.1	-0.5	-0.2	0.1	-0.6	-0.2	-0.6	-0.3	1.3	-0.8	-1.1	-1	-0.7	-0.5	-0.4	-0.3	-1.2	-0.6	0	0.1	-0.4	0	-0.5	-0.3	-0.380769
KOGE_BUGT_S	SE	SE	5.45032	-2.6	-2.9	-0.8	-4.3	-2	-2.6	-0.9	-2.3	-1.8	-1.3	-2.7	2.6	-2.9	-4.8	-3.9	-2.8	-2.6	-1.4	-1.4	-3	-2.2	-0.4	-0.7	-1.8	0.3	-1.2	0.4	-1.93846
KOGE_BUGT_SS		SE	1.35742	-0.1	0.1	0.5	-0.7	-0.3	0.1	0.1	0.1	0.1	0.2	-0.1	1.2	-0.1	-0.7	-0.5	-0.3	-0.3	0.1	-0.1	-0.7	-0.3	0.3	0.3	-0.1	0.4	-0.1	0.2	-0.0346154
UMIIVIK_FJORD	SE	SE	5.20516	-0.9	0.3	1.1	-2.1	-1.1	-1.3	-0.5	-0.6	-2.1	-2.1	-2.9	1.6	-5.7	-7.5	-5.6	-4.2	-4.9	-2.6	-4	-7	-6.2	-4.3	-3.4	-5.4	-2.7	-5.3	-4.1	-3.05385
GRAULV	SE	SE	4.95194	0.8	1.3	2.3	-0.2	0.4	0.8	0.6	0.1	0.3	0.2	0.3	3.4	0	-1	-0.5	0	-0.4	0.8	0.9	-0.3	-0.1	1.7	1.3	0.1	1.8	0.2	1.4	0.569231
APUSEERSERPIA	SE	SE	0.577742	-0.2	-0.1	-0.1	-0.6	-0.4	-0.1	-0.1	-0.3	-0.3	-0.5	-0.2	0.6	-0.5	-0.7	-0.6	-0.5	-0.5	-0.3	-0.1	-0.7	-0.5	-0.1	0	-0.4	0	-0.3	-0.1	-0.288462
GYLDENLOVE	SE	SE	3.54871	-1.5	-0.8	0	-2.6	-2.4	-1.9	-2.4	-1.6	-1.9	-1.7	-2.2	0.8	-2.6	-3.8	-2.9	-2.3	-2.6	-1.6	-1.5	-2.9	-2.7	-1	-1.5	-2.5	-1.2	-2.6	-1.8	-1.91923
GYLDENLOVE_S	SE	SE	0.606774	-0.2	0.1	0.3	-0.2	-0.1	-0.2	0	0.1	0	-0.1	-0.1	0.5	-0.2	-0.5	-0.4	-0.2	-0.4	0	-0.1	-0.5	-0.3	0.1	0.2	0	0.4	0	0	-0.0692308
GYLDENLOVE_SS		SE	0.319032	-0.1	0.1	0.1	-0.1	-0.1	-0.2	0	0.1	0	0	-0.1	0.3	-0.1	-0.2	-0.2	-0.1	-0.2	0.1	0	-0.2	-0.1	0.1	0.1	0	0.2	0	0.1	-0.0230769
AP_BERNSTOFF_GLETSCHER	SE	SE	4.63645	-0.9	-0.9	0.7	-1.4	-0.8	0.1	0.2	-0.5	-0.7	-1.1	-1.7	1	-3	-4.6	-3.5	-2.7	-3	-1.8	-1.1	-2.6	-2.2	0	-1	-2.4	-0.6	-2.1	-1.2	-1.40769
FIMBULGETLSCHER	SE	SE	0.384516	-0.2	0	-0.1	-0.3	-0.2	-0.2	-0.2	-0.1	-0.1	-0.2	-0.1	0.3	-0.2	-0.4	-0.4	-0.3	-0.5	-0.1	-0.1	-0.4	-0.4	-0.1	0	-0.2	0	-0.2	0	-0.180769
SE_NONAME2		SE	2.52032	-1	0.1	0.2	-1	-0.8	-0.8	-0.3	-0.1	-0.5	-0.8	-0.4	1.6	-0.6	-1.5	-1.4	-0.9	-1.4	0.2	-0.2	-1.7	-1	0	0.6	-0.5	0.6	-0.4	0.2	-0.461538
MAELKEVEJEN	SE	SE	0.95	0.1	0.2	0.5	-0.2	-0.1	0	-0.1	0	-0.5	-0.3	-0.5	0.8	-0.4	-0.8	-0.7	-0.6	-0.8	-0.3	-0.3	-1	-1.2	-0.6	-0.8	-1.3	-1.4	-2.4	-2.1	-0.488462
SE_NONAME5		SE	0.131613	-0.1	-0.1	0	-0.2	-0.1	-0.1	-0.1	-0.1	-0.1	-0.1	-0.2	0.2	-0.2	-0.3	-0.2	-0.1	-0.3	0	-0.1	-0.3	-0.3	-0.1	0	-0.2	-0.1	-0.1	0	-0.126923
SKINFAXE	SE	SE	1.86935	0.1	-0.4	0.4	-0.7	-0.5	0.5	-0.1	-0.4	-0.3	-0.7	-0.1	1.4	-0.2	-0.6	-0.5	-0.5	-0.7	0	0.6	0	-0.4	0.7	0.7	-0.1	0.4	-0.6	0.2	-0.0769231
RIMFAXE	SE	SE	2.23548	0.1	-0.2	0.6	-0.5	-0.3	0.4	0	-0.6	-0.5	-0.6	0	1.6	-0.2	-0.5	-0.5	-0.2	-0.5	0.1	0.5	0.1	-0.3	0.7	0.5	-0.2	0.4	-0.3	0.3	-0.0153846
SE_NONAME6		SE	-0.0574194	-0.2	-0.3	-0.3	-0.5	-0.3	-0.3	-0.4	-0.4	-0.4	-0.6	-0.5	-0.1	-0.5	-0.6	-0.5	-0.5	-0.7	-0.4	-0.4	-0.5	-0.6	-0.3	-0.3	-0.4	-0.4	-0.6	-0.4	-0.423077
HEIMDAL_GLETSCHER	SE	SE	1.96516	0.1	-0.3	0.5	-0.5	0	0.6	-0.2	-0.7	-0.4	-0.6	0.1	1.5	-0.4	-0.5	-0.6	-0.5	-0.4	-0.1	0.3	0.1	-0.7	0.9	0.3	-0.4	0.3	-0.3	0	-0.0730769
TINGMIARMIUT_FJORD	SE	SE	4.37613	-0.1	-0.8	0.8	-0.4	0.8	0.1	-1	-1.6	-0.8	-1.2	-0.2	1.5	-1.5	-2.3	-2.5	-1	-1.6	-0.7	-0.4	-0.8	-1.9	0.4	-0.5	-1.9	-0.1	-1.7	-0.6	-0.746154
SE_NONAME4		SE	-0.000967742	0	0	0	-0.1	0	0	0	-0.1	-0.1	-0.1	0	0	0	-0.1	-0.1	0	-0.1	0	0	-0.1	-0.1	0	0	-0.1	0	-0.1	0	-0.0423077
SE_NONAME8		SE	-0.0774194	-0.1	-0.2	-0.2	-0.2	-0.2	-0.1	-0.2	-0.2	-0.2	-0.3	-0.2	0	-0.2	-0.3	-0.2	-0.2	-0.3	-0.1	-0.2	-0.2	-0.3	-0.1	-0.1	-0.2	-0.1	-0.3	-0.2	-0.188462
MOGENS_HEINESEN_N	SE	SE	1.80387	-0.2	-0.4	0.3	-0.4	0	0.1	-0.1	-0.5	-0.5	-1.1	-0.6	0.2	-1.2	-2	-2.1	-1.4	-1.6	-1	-0.8	-1.1	-1.5	-0.2	-0.9	-1.7	-0.9	-2.1	-2.2	-0.834615
MOGENS_HEINESEN_C	SE	SE	0.752903	0.1	0.1	0.3	0	0.1	0.3	0.2	0.1	0.1	-0.1	0.1	0.7	0.2	-0.2	-0.2	0.1	-0.1	0.2	0.3	0	-0.2	0.4	0.2	-0.2	0.2	-0.3	-0.4	0.0923077
MOGENS_HEINESEN_S	SE	SE	2.89935	-0.4	-0.4	0.9	0	0.8	0.5	0.1	-0.1	-0.2	-0.8	-0.1	1.2	-1	-2	-2.1	-0.8	-1.2	-0.4	0	-0.6	-0.9	0.9	0.3	-1	0.6	-0.7	-0.2	-0.284615
MOGENS_HEINESEN_SS_SSS	SE	SE	1.90032	-0.7	-0.6	0.2	-0.6	-0.4	-0.2	-0.7	-0.5	-0.8	-1.4	-0.4	1.2	-0.4	-1.5	-1.4	-0.5	-1.1	0	-0.2	-1.2	-1	0.3	0.4	-1.2	0.4	-1.2	-0.4	-0.519231
PUISORTOQ_N	SE	SE	2.45677	-1.2	-1.4	-0.6	-1.4	-0.8	-0.6	-1.7	-1.7	-1.3	-1.7	-0.8	0.2	-1.4	-2.1	-2.3	-1.8	-2	-1.3	-1.1	-1.6	-1.9	-0.5	-0.9	-2	-0.8	-2	-1.3	-1.33462
PUISORTOQ_S	SE	SE	0.379032	-0.4	-0.4	-0.3	-0.5	-0.4	-0.3	-0.5	-0.4	-0.5	-0.7	-0.5	-0.1	-0.9	-1	-0.9	-0.6	-0.7	-0.4	-0.5	-0.8	-0.8	-0.4	-0.4	-0.7	-0.4	-0.8	-0.5	-0.55
NAPASORSUAQ_N	SE	SE	0.886774	-0.3	-0.5	-0.2	-0.6	-0.3	-0.1	0	-0.2	-0.3	-0.7	-0.2	0.4	-0.4	-0.6	-0.6	-0.3	-0.7	-0.5	0.1	-0.9	-1	-0.5	-0.2	-0.9	-0.3	-0.9	-0.5	-0.411538
SE_NONAME7		SE	0.454194	-0.3	-0.2	-0.2	-0.3	-0.2	-0.1	-0.4	-0.2	-0.3	-0.5	-0.2	0.2	-0.3	-0.4	-0.4	-0.2	-0.4	-0.2	-0.2	-0.4	-0.4	0	0	-0.4	0	-0.4	-0.2	-0.246154
ANORITUUP_KANGERLUA	SE	SE	3.59129	-2.3	-2.5	-1.4	-2.4	-1.2	-0.6	-2.3	-2.9	-2.7	-3.7	-3.2	-1.5	-3.3	-4.3	-4.3	-2.8	-3.4	-3	-1.9	-2.5	-3.7	-0.9	-2.3	-4.6	-2.8	-5.3	-5.2	-2.76154
NAPASORSUAQ_C_S	SE	SE	0.501935	-0.3	-0.3	-0.2	-0.3	-0.2	-0.2	-0.4	-0.3	-0.4	-0.6	-0.2	0.3	-0.4	-0.5	-0.5	-0.2	-0.4	-0.2	-0.1	-0.4	-0.5	0.1	0.1	-0.5	0	-0.5	-0.2	-0.273077
UNNAMED_ANORITUUP_KANGERLUA_S	SE	SE	0.621935	-0.3	-0.3	0	-0.1	0	0.1	-0.2	-0.1	-0.1	-0.5	0	0.4	-0.1	-0.4	-0.3	-0.1	-0.4	-0.2	0	-0.3	-0.5	0.1	0	-0.5	0.1	-0.4	-0.1	-0.157692
UNNAMED_ANORITUUP_KANGERLUA_SS		SE	0.520323	-0.3	-0.3	-0.2	-0.3	-0.2	-0.2	-0.5	-0.3	-0.3	-0.6	-0.3	0.2	-0.4	-0.5	-0.5	-0.2	-0.4	-0.3	-0.2	-0.4	-0.5	-0.1	0	-0.5	-0.1	-0.5	-0.2	-0.303846
UNNAMED_HERLUF_TROLLE_N	SE	SE	1.05355	-0.4	-0.6	-0.1	-0.5	-0.3	0	-0.3	-0.4	-0.4	-0.7	-0.3	0.2	-0.4	-0.6	-0.5	-0.2	-0.5	-0.2	0.1	-0.3	-0.5	0.1	0	-0.7	0	-0.6	-0.3	-0.311538
SE_NONAME9		SE	0.224516	-0.1	-0.1	-0.1	-0.1	-0.1	-0.1	-0.1	-0.1	-0.1	-0.2	-0.1	0.1	-0.1	-0.1	-0.1	0	-0.1	-0.1	0	-0.1	-0.1	0	0	-0.2	0	-0.1	-0.1	-0.0807692
UNNAMED_HERLUF_TROLLE_S	SE	SE	0.754839	-0.4	-0.5	-0.4	-0.6	-0.6	-0.4	-0.7	-0.7	-0.6	-1	-0.7	-0.5	-1.1	-1.3	-1.3	-0.9	-1.2	-1	-0.7	-1	-1.2	-0.7	-0.8	-1.2	-0.7	-1.2	-0.9	-0.823077
UNNAMED_KANGERLULUK	SE	SE	0.896452	-0.3	-0.4	0	-0.3	-0.1	0	-0.2	-0.1	-0.1	-0.5	0	0.5	0	-0.4	-0.4	-0.1	-0.4	-0.3	0	-0.4	-0.7	-0.3	0.1	-0.5	0.1	-0.3	-0.1	-0.196154
HERLUF_TROLLE-KANGERLULUK-DANELL		SE	0.832903	-0.5	-0.5	-0.3	-0.3	-0.2	-0.2	-0.6	-0.4	-0.4	-0.8	-0.3	0.3	-0.4	-0.6	-0.7	-0.2	-0.5	-0.4	-0.2	-0.5	-0.6	-0.2	0	-0.7	-0.2	-0.6	-0.3	-0.384615
UNNAMED_DANELL_FJORD	SE	SE	0.554516	0	-0.2	0	-0.2	-0.2	0	-0.2	-0.2	-0.2	-0.5	-0.1	0.3	-0.1	-0.6	-0.3	0.1	-0.2	-0.1	0.1	-0.1	-0.3	0.2	0.1	-0.4	0.2	-0.2	0	-0.119231
UNNAMED_SOUTH_DANELL_FJORD	SE	SE	0.246452	-0.1	-0.1	0	-0.1	0	0	0	0	0	-0.1	0	0.2	0	-0.1	0	0.1	0	0	0.1	0	-0.1	0.1	0.1	0	0.1	0	0	0.00384615
SOUTHERN_TIP	SE	SE	2.99871	-1.2	-1.5	-1.2	-1.5	-0.4	-0.8	-2.2	-1.5	-0.7	-3.3	-1.2	0.1	-1.6	-2	-2	-1.1	-1.9	-1.8	-0.6	-2.1	-2.6	-1.2	-0.7	-2.6	-1.2	-2.4	-1.3	-1.50769
ICE_CAPS_SE		SE	0.447742	0	-0.2	-0.7	-1.7	-0.8	-0.7	-0.8	-1	-0.9	-1.3	-1	0.7	-1.4	-1.5	-1.4	-1.2	-1.2	-0.7	-1.3	-1.6	-1.3	-0.8	-0.5	-0.9	-0.8	-1.3	-0.4	-0.934615
TOTAL			420.742	19.2	3.5	-50.3	-205.3	39.2	8.6	16.8	-133.5	-87.5	-47.8	-179.5	-93.3	-221.8	-165.7	-243.3	-288.6	-354.7	-183.1	-344.6	-379.1	-398.9	-349.8	-167.1	-251.6	-261.8	-313.3	-106	-178.204
Mean Discharge 1992-2017			495.342
Mean Mass Balance 1992-2017			-178.204
Reference Surface Mass Balance			420.742
CW Mass Balance			63.3129	3.5	-15.5	-15.4	-20.4	19.1	4.9	19.8	-12.6	-5.6	13.2	-36.6	-35.1	-11	-2.8	-29.8	-43.2	-40.8	-31.4	-46.2	-51.8	-56.2	-51	-44.7	-42.8	-33	-42.1	-19.9	-23.3654
SW Mass Balance			28.9797	8.8	5	-2	-11.4	11.4	9.9	-2.3	-8.8	3.4	-8.7	2	-13.1	-3.4	12.6	-7.2	-23.1	-23.5	3.2	-30.3	-31.8	-23.8	-16.9	-3.6	-9.5	-17.9	-24.1	-0.1	-7.88846
SE Mass Balance			123.926	-6.9	-21.7	-2.8	-60.2	-11.3	-6.6	-17.1	-32.7	-20.9	-41.6	-22.3	42.3	-58.4	-78.9	-76.9	-53.3	-57.2	-36.8	-37.3	-69.5	-67.7	-24	-24.3	-57.1	-28.8	-54.9	-37.7	-35.65
CE Mass Balance			70.3884	-2.2	5.5	17.9	-47	-4	-4.1	-18.2	-17	-21.5	-16.7	-27	41.6	-29.5	-51.6	-53.9	-54.8	-27.8	-0.4	-44.8	-35.9	-39.3	-51.8	-28.3	-6.8	-17.6	-4	11.5	-20.7385
NE Mass Balance			25.1968	15.8	0.4	7.2	-12.3	9.4	-5.7	11.9	-1.7	9	0.8	-4	-15.2	-19.6	-9.9	7.3	-8.6	-11.7	-6.4	-11.2	-18.4	-7.4	-26.6	3.9	8	-10.7	-23.1	8.3	-4.56923
N Mass Balance			21.5968	-1.1	15	-15.2	4.3	1.7	2.2	9.6	-19.3	-12.8	8.8	-8.7	-19.3	-21.3	-8.8	-15.3	-3.9	-33.4	-24	-28.7	-14.3	-30.1	-30.8	-6.2	-28.4	-35.4	-12.3	-10.8	-12.6038
NW Mass Balance			59.3397	-26	-9.3	-26.7	-10.9	4.5	-6.1	8.4	-17.7	-27.3	-2.2	-41.9	-45.7	-26.7	1.2	-43.6	-36.9	-70	-64.8	-58.6	-38.9	-63.5	-54.4	-50	-71.5	-59.4	-61.6	-51.9	-34.6
Total Mass Balance			392.74	-8.1	-20.6	-37	-157.9	30.8	-5.5	12.1	-109.8	-75.7	-46.4	-138.5	-44.5	-169.9	-138.2	-219.4	-223.8	-264.4	-160.6	-257.1	-260.6	-288	-255.5	-153.2	-208.1	-202.8	-222.1	-100.6	-139.415
CW Mass Balance 1992-2017			CW Mass Balance 1992-2017	-23.3654
SW Mass Balance 1992-2017			SW Mass Balance 1992-2017	-7.88846
SE Mass Balance 1992-2017			SE Mass Balance 1992-2017	-35.65
CE Mass Balance 1992-2017			CE Mass Balance 1992-2017	-20.7385
NE Mass Balance 1992-2017			NE Mass Balance 1992-2017	-4.56923
N Mass Balance 1992-2017			N Mass Balance 1992-2017	-12.6038
NW Mass Balance 1992-2017			NW Mass Balance 1992-2017	-34.6
Total Mass Balance			Total Mass Balance	-139.415
Average of Total				-139.415

[truncated: 2 more sheets: Ocean Model, Notation]
